# Supplementary material for: The important role and core marker gene of tumor-infiltrating plasma cells in the microenvironment of lung adenocarcinoma
Source: Genes Dis. 2024 Mar 22;12(2):101274. doi: 10.1016/j.gendis.2024.101274 (PMC11605347; doi:10.1016/j.gendis.2024.101274)
Supplement: Multimedia component 5 [file mmc5.xlsx]

## Sheet: Sheet1
Cell types	Genes	PMID
Epithelial cells	EPCAM, CDH1, KRT18	28474673, 31067475
T/NK lymphocytes	CD3D, CD3E, CD3G, TRAC	28475900, 31209336
B lymphocytes	CD79A, IGHG3, MS4A1	31712411, 30523328
Myeloid cells	CD68, MARCO, LYZ	28475900, 29967419
MAST cells	KIT，MS4A2，GATA2	30979687
Fibroblasts	DCN, COL1A1, COL1A2	31209336, 29198524
Endothelial cells	PECAM1, CLDN5, RAMP2	30674341, 21460247, 23355623
Plasma cells	IGHG1, JCHAIN, IGHM	29988129, 34663877
Myeloid cells
Monocyte	CTSS, FCN1, S100A8, S100A9, LYZ, VCAN	29967419
Macrophage	LGMN, CTSB, CD14, FCGR3A	29967419
Cycling	STMN1, MKI67, TOP2A, CDK1	29967419
pDCs	IL3RA, CLEC4C	28428369
DC	CLEC10A, CD1C, CLEC4C, PTCRA, CCR7, LAMP3	28475900
T/NK cells
CD4+ T	IL7R, CD4	14662907, 28475900
CD8+ T	CD8A, CD8B	28475900
Exhausted	LAG3, TIGIT, PDCD1, CCR7	29942094
Cytotoxic	GZMA, GNLY, PRF1, GZMK, IFNG	29942094
Treg	IL2RA, FOXP3	29942094, 28474673
NK	FCGR3A, KLRD1, KLRF1, GNLY	31477722，28475900, 31477722
