# Supplementary material for: The important role and core marker gene of tumor-infiltrating plasma cells in the microenvironment of lung adenocarcinoma
Source: Genes Dis. 2024 Mar 22;12(2):101274. doi: 10.1016/j.gendis.2024.101274 (PMC11605347; doi:10.1016/j.gendis.2024.101274)
Supplement: Multimedia component 6 [file mmc6.csv]

	group	lib.size	norm.factors	barcode	patient	sample	days_to_last_follow_up	days_to_death	vital_status	age_at_index	race	tissue_type	ajcc_pathologic_stage	time	status	sizeFactor	replaceable	Ex_CD4T	CD4_T	Ex_CD8T	CD8_T	Treg	NK	Macrophage	DC	Monocyte	pDCs	MAST	Fibroblast	Endothelial	Epithelial	B	Plasma_cells
TCGA-55-8615-01A-11R-2403-07	male	40830613	1	TCGA-55-8615-01A-11R-2403-07	TCGA-55-8615	TCGA-55-8615-01A	446	NA	Alive	67	white	Not Reported	Stage_IIIA	446	0	0.860483601232701	TRUE	0.0384971120948741	0.279510540848747	0.0198479372883464	0.0412712486283273	0	0.110557316877126	0.0798331456599065	0.0213033689263327	0.0513997967389897	0	0.0125384281955	0.0591183857091099	0.0493075961078333	0.0822693434979232	0.148101733801539	0.00644404562544481
TCGA-97-8177-01A-11R-2287-07	female	67880303	1	TCGA-97-8177-01A-11R-2287-07	TCGA-97-8177	TCGA-97-8177-01A	499	NA	Alive	59	white	Not Reported	Stage_IB	499	0	1.52632385466396	TRUE	0.0400534024367047	0.271246311819415	0	0.146044896584833	0	0	0.289739888994912	0.0231358115159994	0	0	0.0691965612132753	0	8.68104291213215e-05	0	0.16049631700574	0
TCGA-86-8674-01A-21R-2403-07	male	37256926	1	TCGA-86-8674-01A-21R-2403-07	TCGA-86-8674	TCGA-86-8674-01A	806	NA	Alive	50	white	Not Reported	Stage_IIA	806	0	0.732937649073359	TRUE	0.0198982126328532	0.451570642812811	0	0	0	0.0732297853801595	0.324338563367098	0	0	0	0.0179031592599531	0.0269476480566287	0	0.052705529358621	0.0116124653468313	0.0217939937850437
TCGA-50-6592-01A-11R-1755-07	female	49921537	1	TCGA-50-6592-01A-11R-1755-07	TCGA-50-6592	TCGA-50-6592-01A	NA	777	Dead	71	white	Not Reported	Stage_IB	777	1	1.14314315045142	TRUE	0	0.331687382712298	0.0964240245941045	0.045536754137679	0.0572072058813415	0.0281979195472765	0.270683282162149	0	0.0550726182276382	0.0109493062980328	0.0335045823294438	0.048472679803654	0	0.00981592978195141	0	0.0124483145244313
TCGA-91-A4BD-01A-11R-A24H-07	male	29993739	1	TCGA-91-A4BD-01A-11R-A24H-07	TCGA-91-A4BD	TCGA-91-A4BD-01A	603	NA	Alive	78	white	Not Reported	Stage_IIA	603	0	0.56085457448619	TRUE	0.155546046558287	0.172673023811134	0	0.0848998069398421	0	0	0.0801624190771448	0.0165387060495636	0.0256959302016114	0	0.0396782121480016	0	0	0.197947705179017	0.226858150035398	0
TCGA-50-6590-01A-12R-1858-07	female	39691396	1	TCGA-50-6590-01A-12R-1858-07	TCGA-50-6590	TCGA-50-6590-01A	NA	1288	Dead	72	white	Not Reported	Stage_IB	1288	1	0.856543507908057	TRUE	0	0.245055798858452	0.285729090205121	0.0537616447790477	0	0	0.154542217246684	0	0.0930058090019609	0.0537218346663195	0.0166321352563901	0.0246962338360984	0	0	0.0299156748162413	0.0429395613336845
TCGA-50-5051-01A-21R-1858-07	female	32302107	1	TCGA-50-5051-01A-21R-1858-07	TCGA-50-5051	TCGA-50-5051-01A	455	478	Dead	42	white	Not Reported	Stage_IIIA	478	1	0.657604877435728	TRUE	0.0336031853117321	0.281155246921573	0.154388816088658	0	0.0244094418275325	0.0541900899265109	0.10065205187964	0.0284733947800383	0.0340425570551849	0	0.0267408599393005	0.0449530761945167	0.0149442770667455	0.107864053714202	0.0749604220734591	0.0196225272209067
TCGA-62-A471-01A-12R-A24H-07	male	43156475	1	TCGA-62-A471-01A-12R-A24H-07	TCGA-62-A471	TCGA-62-A471-01A	1246	NA	Alive	64	white	Not Reported	Stage_IIB	1246	0	0.91310056653207	TRUE	0.0159532789454574	0.264260465244369	0.0781921223358368	0	0.0761382983285015	0.0913196038928952	0.120150540139264	0	0.0545024613471729	0	0.0228903367961187	0.0338992326699241	0.043003128751345	0.106207589267736	0.0795304495401521	0.0139524927412272
TCGA-67-3773-01A-01R-0946-07	female	28439456	1	TCGA-67-3773-01A-01R-0946-07	TCGA-67-3773	TCGA-67-3773-01A	427	NA	Alive	84	white	Not Reported	Stage_IB	427	0	0.524254436357773	TRUE	0.262618579703929	0.163381406517782	0	0.0351491615525278	0	0	0.218037740005561	0.00782716293854387	0	0	0.0732536402405745	0	0.00650172259182544	0	0.233230586449255	0
TCGA-NJ-A7XG-01A-12R-A39D-07	male	49290082	1	TCGA-NJ-A7XG-01A-12R-A39D-07	TCGA-NJ-A7XG	TCGA-NJ-A7XG-01A	617	NA	Alive	49	black	Not Reported	Stage_IIIA	617	0	1.03773770186892	TRUE	0.038340614444233	0.233940661677501	0	0.0510441117015608	0.04516444060748	0.0713393078396876	0.0466324216973451	0.0451199809367072	0.04044750998653	0.00247724179068551	0.0350451601518815	0.0224491352370023	0.0501164196877937	0.145969961022085	0.171913033219507	0
TCGA-91-6848-01A-11R-1949-07	male	26844382	1	TCGA-91-6848-01A-11R-1949-07	TCGA-91-6848	TCGA-91-6848-01A	224	NA	Alive	59	white	Not Reported	Stage_IIIA	224	0	0.635968827128393	TRUE	0	0.227285800570657	0.0990505574967923	0.0272412921807506	0.0969352847975493	0.0813644805860504	0.11611307928568	0.0373533711579963	0.0185386672883302	0.0202328294578618	0.0210289601037258	0.102449709179305	0.0268374254101018	0.0400509998683657	0.0649946573903631	0.0205228852264708
TCGA-55-6986-01A-11R-1949-07	female	30498654	1	TCGA-55-6986-01A-11R-1949-07	TCGA-55-6986	TCGA-55-6986-01A	3261	NA	Alive	74	white	Not Reported	Stage_IB	3261	0	0.659348218187684	TRUE	0.0734975665171487	0.236111838726454	0	0.0532891485902889	0	0.0717266095405388	0.10770223035385	0.0270369622248615	0.0320575799893035	0.00202888229887947	0.0293176868743912	0.017771210409639	0.0561677876494464	0.0309005254148552	0.262391971410343	0
TCGA-86-6851-01A-11R-1949-07	female	78564862	1	TCGA-86-6851-01A-11R-1949-07	TCGA-86-6851	TCGA-86-6851-01A	179	NA	Alive	73	white	Not Reported	Stage_IIA	179	0	1.76984635831007	TRUE	0	0.142161511669118	0.0755721103766504	0.114328624074708	0.171835298671293	0.0574386941995433	0.12096842870249	0.0785078522455321	0	0.024162324036105	0.00687159072150146	0.0237134214459605	0	0.0688418092544573	0.0524254727312619	0.0631728618713795
TCGA-73-4677-01A-01R-1206-07	male	84453627	1	TCGA-73-4677-01A-01R-1206-07	TCGA-73-4677	TCGA-73-4677-01A	NA	38	Dead	74	white	Not Reported	NA	38	1	1.51607927410225	TRUE	0.0775275920527589	0.289252993848759	0.0791541302812876	0	0	0.0898175652550953	0.153954452799884	0	0.0313084996866456	0	0.0207035274395285	0.0411427713329632	0.00149571289087495	0.075549499153474	0.127277534915482	0.0128157203432471
TCGA-78-7540-01A-11R-2066-07	female	71375451	1	TCGA-78-7540-01A-11R-2066-07	TCGA-78-7540	TCGA-78-7540-01A	881	1197	Dead	66	white	Not Reported	Stage_IB	1197	1	1.24102127458875	TRUE	0.0111963641947065	0.202922881505966	0.228842989135229	0	0.102358215940328	0.0137394885972571	0.107531273152647	0.0401744680513698	0.0268570316093608	0	0.0142300006326322	0.0552780833960652	0.0314061139968389	0.120659599153857	0.0305830580432561	0.0142204325904854
TCGA-44-6775-01A-11R-1858-07	female	40695296	1	TCGA-44-6775-01A-11R-1858-07	TCGA-44-6775	TCGA-44-6775-01A	705	NA	Alive	72	white	Not Reported	Stage_IB	705	0	0.982049184158659	TRUE	0	0.181621535277394	0.0745291210456223	0.0484482472566151	0.189959090910127	0.0375802414047057	0.155662403789698	0.056242884128928	0	0.0102724519104217	0.0203437438945284	0.100568602958959	0	0.0636335942134452	0.0452322767469383	0.0159058064626174
TCGA-69-8253-01A-11R-2287-07	female	83417587	1	TCGA-69-8253-01A-11R-2287-07	TCGA-69-8253	TCGA-69-8253-01A	426	NA	Alive	59	black	Not Reported	Stage_IIA	426	0	1.55902142325411	TRUE	0.0221345233155448	0.365067313692931	0	0.0322953343294503	0.0140117104032856	0.0641479100650456	0.228760536997551	0	0	0	0.0209938637781062	0.0301670048480308	0.0266195200938048	0.0869518900412858	0.0899717387412477	0.0188786536937164
TCGA-MP-A4T8-01A-11R-A24X-07	male	49314219	1	TCGA-MP-A4T8-01A-11R-A24X-07	TCGA-MP-A4T8	TCGA-MP-A4T8-01A	NA	161	Dead	68	Not_report	Not Reported	Stage_IIIA	161	1	1.11937260133254	TRUE	0.0235702332207337	0.274865993712395	0.0764853037082374	0.00378370699884214	0.0330339802883567	0.105345236549524	0.066413579292288	0.02516411301724	0.0390111094227832	0	0.0165483037127619	0.101292411819726	0.0210999753634747	0.101492585674752	0.106036520809144	0.00585694640974025
TCGA-NJ-A55R-01A-11R-A262-07	male	99398911	1	TCGA-NJ-A55R-01A-11R-A262-07	TCGA-NJ-A55R	TCGA-NJ-A55R-01A	603	NA	Alive	67	white	Not Reported	Stage_IA	603	0	2.25635542831502	TRUE	0	0.284087768632349	0.0677289375314669	0.00601311927928044	0.116397760742173	0.0707553974936002	0.17856710976364	0	0	0.0049129371734571	0.033269080084577	0.0630951699636071	0	0.106277318025484	0.0351998326114443	0.0336955686989205
TCGA-53-A4EZ-01A-12R-A24X-07	male	54392797	1	TCGA-53-A4EZ-01A-12R-A24X-07	TCGA-53-A4EZ	TCGA-53-A4EZ-01A	1071	NA	Alive	63	white	Not Reported	Stage_IIA	1071	0	1.23984575533301	TRUE	0	0.475555360603174	0	0.0395014093279962	0	0.0335629223778571	0.407752624009365	0	0	0	0.0113695454773117	0	0	0.019961837788399	0	0.0122963004158965
TCGA-55-6970-01A-11R-1949-07	female	65210322	1	TCGA-55-6970-01A-11R-1949-07	TCGA-55-6970	TCGA-55-6970-01A	NA	464	Dead	67	white	Not Reported	Stage_IIIA	464	1	1.4038333078523	TRUE	0.0695387084769641	0.244085588487232	0.179671829027067	0	0	0.0468786508672576	0.145313175072258	0	0.0273047259218349	0.0184622475987228	0.0195200335237603	0.0417088608954433	0	0.051490340309983	0.139791201196365	0.0162346386231118
TCGA-86-8359-01A-11R-2326-07	male	34596836	1	TCGA-86-8359-01A-11R-2326-07	TCGA-86-8359	TCGA-86-8359-01A	26	444	Dead	52	white	Not Reported	Stage_IIIA	444	1	0.712441441735949	TRUE	0.0510949982187927	0.254838594256851	0.0893885668115613	0.0467556919226947	9.47299029904272e-05	0.102392730129578	0.0701768705741664	0.0304146777666935	0.059013709410686	0	0.0138149998189093	0.0622827949961529	0.0201272739939933	0.103781368251604	0.0729343364246069	0.0228886575207196
TCGA-99-8032-01A-11R-2241-07	male	62508319	1	TCGA-99-8032-01A-11R-2241-07	TCGA-99-8032	TCGA-99-8032-01A	44	NA	Alive	61	white	Not Reported	Stage_IA	44	0	1.33689500214376	TRUE	0.0556349217210397	0.257458416719714	0.0905588291577821	0.0492087163047926	0	0.0636960946442161	0.0882588874195359	0.0157138423992075	0.0316424740306839	0	0.0235338523680698	0.0707953706550917	0.0118775743210703	0.0456778671348809	0.152351496220968	0.0435916569029468
TCGA-50-7109-01A-11R-2039-07	male	41662734	1	TCGA-50-7109-01A-11R-2039-07	TCGA-50-7109	TCGA-50-7109-01A	255	308	Dead	60	white	Not Reported	Stage_IA	308	1	0.925996752769482	TRUE	0.0223468788861752	0.262969145044676	0.208762379918643	0	0.0126937447167128	0.0396790362947629	0.116318131626019	0.0117196033944418	0.0216478256106292	0	0.0102014009394968	0.05649305601705	0.00528739087472604	0.0848940077236902	0.117960910695622	0.0290264882573536
TCGA-44-7667-01A-31R-2066-07	female	59791688	1	TCGA-44-7667-01A-31R-2066-07	TCGA-44-7667	TCGA-44-7667-01A	1097	NA	Alive	49	white	Not Reported	Stage_IIB	1097	0	1.26289790498071	TRUE	0	0.217773125593765	0.167400699858764	0.0524766591676401	0	0.0636596889421691	0.123986891820113	0	0.0391146800106013	0.024812457769617	0.0231901464253452	0.0446914565599272	0	0.0227905825245573	0.2201036113275	0
TCGA-NJ-A4YG-01A-22R-A262-07	male	40071257	1	TCGA-NJ-A4YG-01A-22R-A262-07	TCGA-NJ-A4YG	TCGA-NJ-A4YG-01A	2261	NA	Alive	65	white	Not Reported	Stage_IB	2261	0	0.845103386488021	TRUE	0.036311704467668	0.277979752174222	0	0.0838948313440191	0	0.0428918443959516	0.163298382865576	0.0462935978839577	0	0	0.0256344177195778	0.0214162252513714	0.0455247010569477	0.0597721246998652	0.196982418140843	0
TCGA-55-8302-01A-11R-2326-07	male	38908065	1	TCGA-55-8302-01A-11R-2326-07	TCGA-55-8302	TCGA-55-8302-01A	478	NA	Alive	54	white	Not Reported	Stage_IB	478	0	0.84323278163983	TRUE	0	0.211629470867772	0.190101745748688	0.0814768569605663	0.0425204009359172	0	0.178288066390345	0.00381186015942766	0.0219654626796147	0.0260810810059877	0.0355694702135695	0.0508827023199606	0.00447762298244867	0.0727106378960501	0.070548394688345	0.00993622715130708
TCGA-64-1679-01A-21R-2066-07	female	77767889	1	TCGA-64-1679-01A-21R-2066-07	TCGA-64-1679	TCGA-64-1679-01A	2488	NA	Alive	58	white	Not Reported	Stage_IIIA	2488	0	1.56475799608934	TRUE	0	0.226424190595577	0.107105805861046	0.0408796707281621	0.0933364663921126	0.0315805219052611	0.128729139834909	0.0633649760653401	0.00577171106685997	0.0284394675920217	0.0240982416335466	0.112427264741377	0	0.0704765479019465	0.0633269398971829	0.00403905578465704
TCGA-38-7271-01A-11R-2039-07	female	30028699	1	TCGA-38-7271-01A-11R-2039-07	TCGA-38-7271	TCGA-38-7271-01A	NA	800	Dead	72	white	Not Reported	Stage_IA	800	1	0.583361608438864	TRUE	0.127350234029875	0.165068023962515	0.213065352609219	0	0.0315342539143005	0.0178114625299602	0.181948085977808	0.00218151158940429	0	0	0.0145803789993693	0.00265537104649119	0	0	0.223528334115911	0.0202769912251464
TCGA-50-6595-01A-12R-1858-07	female	32848202	1	TCGA-50-6595-01A-12R-1858-07	TCGA-50-6595	TCGA-50-6595-01A	NA	189	Dead	74	white	Not Reported	Stage_IIIA	189	1	0.686103222514639	TRUE	0.0684108415024521	0.149073064938928	0.115234164527764	0.102439182277339	0.0804646470360206	0.0208183466423368	0.109755344071258	0.0308168567493008	0.0427078967527178	0	0.0147221452430257	0.122278552437398	0.0341818475711111	0.0260729595452547	0.0808281457049758	0.00219600500011714
TCGA-55-6968-01A-11R-1949-07	male	34751414	1	TCGA-55-6968-01A-11R-1949-07	TCGA-55-6968	TCGA-55-6968-01A	NA	1293	Dead	61	white	Not Reported	Stage_IV	1293	1	0.837045868759733	TRUE	0	0.256022782544693	0.159730803356244	0.0664690961513188	0.05177876262779	0.0237051758130164	0.220170206841845	0	0	0.0398482844982344	0.0197258000434127	0.0470864469710311	0	0.0580160541388227	0.0175764550998442	0.0398701319137473
TCGA-44-8120-01A-11R-2241-07	male	69993994	1	TCGA-44-8120-01A-11R-2241-07	TCGA-44-8120	TCGA-44-8120-01A	260	NA	Alive	58	black	Not Reported	Stage_IB	260	0	1.67677287070729	TRUE	0	0.23338326151851	0.0721369633627518	0.0431947874600658	0.0813648998618096	0.0671839307709866	0.104613753729979	0.0441729870846056	0.0103535431281051	0	0.0305184193042186	0.0893569882579244	0.0316454882589549	0.0888157265882383	0.0933022363584735	0.00995701431537675
TCGA-99-8025-01A-11R-2241-07	female	64644360	1	TCGA-99-8025-01A-11R-2241-07	TCGA-99-8025	TCGA-99-8025-01A	1060	NA	Alive	72	black	Not Reported	Stage_IIIA	1060	0	1.49882451593823	TRUE	0.0172232332899102	0.27874888211545	0.124461314640303	0.0630026477360964	0	0	0.106640368774664	0.0180914726506885	0.0735510078348896	0	0.0195245402834453	0.0388361644760175	0.0450656411072916	0.0824338009284018	0.128743333734661	0.00367759242818151
TCGA-50-6594-01A-11R-1755-07	female	28653940	1	TCGA-50-6594-01A-11R-1755-07	TCGA-50-6594	TCGA-50-6594-01A	NA	370	Dead	79	black	Not Reported	Stage_IIIA	370	1	0.618387722035866	TRUE	0.0615141093859953	0.129304412905456	0.0474139636450593	0.0507675927591585	0.162639968828635	0.0710621408125646	0.0857788927507237	0.047933040942863	0.0396324789408788	0.00451420093961785	0.020409079307917	0.063706654646554	0.0333093215085995	0.0711682526154721	0.105693402447066	0.00515248756343988
TCGA-44-A479-01A-31R-A24H-07	female	40284106	1	TCGA-44-A479-01A-31R-A24H-07	TCGA-44-A479	TCGA-44-A479-01A	486	NA	Alive	73	black	Not Reported	Stage_IB	486	0	0.949265398404289	TRUE	3.32233525517367e-05	0.1943351988633	0.143081052242822	0.0203665588685123	0.165287517058358	0.0577732824979859	0.118118060573046	0.0443315763655658	0	0	0.00831506037873446	0.0785859639125224	0	0.0457650758624124	0.0566155307571262	0.067391899267063
TCGA-86-8076-01A-31R-2241-07	male	61687077	1	TCGA-86-8076-01A-31R-2241-07	TCGA-86-8076	TCGA-86-8076-01A	993	NA	Alive	42	white	Not Reported	Stage_IA	993	0	1.31364067170999	TRUE	0.114905122160262	0.211404344676556	0.000615215069512148	0.0960265450367763	0	0.0492721236623767	0.115165628796126	0.0387737349365868	0.0353122678679153	0	0.0228102387302038	0.0190173653614489	0.0119054697686227	0.00099654650701235	0.242736513715339	0.041058883711262
TCGA-MP-A4TF-01A-11R-A262-07	female	29691458	1	TCGA-MP-A4TF-01A-11R-A262-07	TCGA-MP-A4TF	TCGA-MP-A4TF-01A	NA	336	Dead	58	white	Not Reported	Stage_IIA	336	1	0.741657714674976	TRUE	0	0.177862151793102	0.386035339811098	0	0.0243537624362809	0	0.0453113861603595	0.0117711805151131	0.0622485915006633	0.076545322187724	0.0151103505656582	0.0693004081806662	0	0.102511668762223	0.00138816731249539	0.0275616707746163
TCGA-78-7161-01A-11R-2039-07	female	65866294	1	TCGA-78-7161-01A-11R-2039-07	TCGA-78-7161	TCGA-78-7161-01A	215	291	Dead	69	white	Not Reported	Stage_IIB	291	1	1.39833687875981	TRUE	0.0612920829852366	0.266842284698167	0.0147501150565519	0.0258054011369391	0.0384756934032703	0.136208192814546	0.0557615247135341	0.0285242849558448	0.0285887084324888	0	0.0177844275079274	0.0748760924987395	0.037114083975179	0.0961694679782762	0.10214723582213	0.0156604040211684
TCGA-38-4632-01A-01R-1755-07	male	28328001	1	TCGA-38-4632-01A-01R-1755-07	TCGA-38-4632	TCGA-38-4632-01A	NA	1357	Dead	42	black	Not Reported	Stage_IV	1357	1	0.571863834018283	TRUE	0.112450791175397	0.228660270668859	0	0.109853596593815	0	0.00620382511254304	0.204500681545244	0.012571925374578	0.0423731777170435	0	0.0169368733555702	0	0.0498016742257229	0	0.216647184231227	0
TCGA-95-8039-01A-11R-2241-07	male	72156359	1	TCGA-95-8039-01A-11R-2241-07	TCGA-95-8039	TCGA-95-8039-01A	830	NA	Alive	72	white	Not Reported	Stage_IA	830	0	1.72500025673437	TRUE	0.0394775875309999	0.15927463395564	0.028342639906318	0.0512542840085001	0.142905636701133	0.0657870903250817	0.117851949937104	0.0634349960944286	0.0112758538448226	0	0.0342658860791221	0.0375321434166311	0.0398948135476512	0.0665256512096819	0.142176833442886	0
TCGA-86-8075-01A-11R-2241-07	female	72559699	1	TCGA-86-8075-01A-11R-2241-07	TCGA-86-8075	TCGA-86-8075-01A	479	694	Dead	66	white	Not Reported	Stage_IB	694	1	1.72994618461569	TRUE	0	0.199107572633134	0.172831473226492	0.0325894438021644	0.112536257355559	0.0153039504820294	0.13423579943063	0.0166783779445756	0.018481689119414	0.0365523909506085	0.0222701527909688	0.10489419613733	0	0.0800554039876367	0.0377012996607708	0.016761992478686
TCGA-44-6147-01A-11R-A278-07	female	36525659	1	TCGA-44-6147-01A-11R-A278-07	TCGA-44-6147	TCGA-44-6147-01A	845	NA	Alive	67	white	Not Reported	Stage_IA	845	0	0.949507069370879	TRUE	0	0.427699847801399	0	0.037370383592595	0.169800357671332	0	0.0778837848863761	0.0321184407774952	0	0.0573925082610246	0.0170271047990225	0.0591234439760679	0	0.110444891519941	0	0.0111392367147464
TCGA-69-7760-01A-11R-2170-07	male	40762980	1	TCGA-69-7760-01A-11R-2170-07	TCGA-69-7760	TCGA-69-7760-01A	202	NA	Alive	73	white	Not Reported	Stage_IIB	202	0	0.772622970043659	TRUE	0.00336533891350899	0.261057092510311	0.115671608428753	0	0.0663698798615532	0.0619823004848348	0.066602148945371	0.0549633116964987	0.0163651393980478	0	0.0265189514035983	0.0602298888781826	0.0402906288665431	0.122823580927922	0.0977268515448148	0.00603327814006056
TCGA-44-6148-01A-11R-1755-07	male	39178206	1	TCGA-44-6148-01A-11R-1755-07	TCGA-44-6148	TCGA-44-6148-01A	704	NA	Alive	60	white	Not Reported	Stage_IA	704	0	0.953169765234254	TRUE	0.0255661883853347	0.240487202126088	0.187707658453852	0	0	0.0269981032547761	0.0916254479849876	0.0414560783962535	0	0.00561769675086819	0.0981381956697692	0.0627978028201819	0	0.0839066350530103	0.111477543059382	0.0242214480454975
TCGA-64-1677-01A-01R-0946-07	female	23048855	1	TCGA-64-1677-01A-01R-0946-07	TCGA-64-1677	TCGA-64-1677-01A	NA	628	Dead	77	white	Not Reported	Stage_IIIA	628	1	0.461852817736077	TRUE	0.13600155727457	0.124640484517383	0	0.117566641905926	0	0.0145679904288629	0.0308639912093898	0	0.102818015108519	0	0.0151940569588007	0	0.042847550823575	0	0.415499711772974	0
TCGA-NJ-A55O-01A-11R-A262-07	female	39619737	1	TCGA-NJ-A55O-01A-11R-A262-07	TCGA-NJ-A55O	TCGA-NJ-A55O-01A	13	NA	Alive	56	white	Not Reported	Stage_IIA	13	0	0.818663038103226	TRUE	0.060261574559168	0.295484867963515	0	0.0473396909887039	0.0108974868485654	0.0991896825289901	0.193693448343733	0	0	0	0.013392773629848	0.0287455193542236	0.0281676616638475	0.081347618464098	0.137981622825687	0.00349805282961942
TCGA-05-5420-01A-01R-1628-07	male	29853599	1	TCGA-05-5420-01A-01R-1628-07	TCGA-05-5420	TCGA-05-5420-01A	457	NA	Alive	67	Not_report	Not Reported	Stage_IIIA	457	0	0.516159702572537	TRUE	0.370508878336	0.121249067317679	0	0.11290253442282	0	0	0.305786753363946	0	0	0	0	0	0	0	0.0782885635036317	0.0112642030559241
TCGA-97-8174-01A-11R-2287-07	male	86576281	1	TCGA-97-8174-01A-11R-2287-07	TCGA-97-8174	TCGA-97-8174-01A	NA	164	Dead	67	white	Not Reported	Stage_IIA	164	1	1.85556143258218	TRUE	0.00793754282917913	0.238991891900925	0.0800527489444963	0	0.109056196679916	0.0999899221124385	0.101193020967929	0.0303979382370311	0.0285629424957606	0.00506715434691694	0.0265957933234444	0.0922121333806172	0.00806904860806357	0.0696271303111155	0.0868142480653857	0.0154322877967816
TCGA-MP-A4SY-01A-21R-A24X-07	male	49375338	1	TCGA-MP-A4SY-01A-21R-A24X-07	TCGA-MP-A4SY	TCGA-MP-A4SY-01A	NA	1501	Dead	61	white	Not Reported	Stage_IIB	1501	1	1.1920877772094	TRUE	0	0.279142997234561	0.11805389825697	0.0270030461857452	0.0496483541199284	0.0243690970908707	0.148693999061182	0.0183819989733064	0.0207690164943793	0.0347005098644293	0.0283770507305343	0.0919283921072651	0	0.0880828968740657	0.0653879713584971	0.00546077164826543
TCGA-55-6971-01A-11R-1949-07	female	27303888	1	TCGA-55-6971-01A-11R-1949-07	TCGA-55-6971	TCGA-55-6971-01A	1400	NA	Alive	59	white	Not Reported	Stage_IB	1400	0	0.620359299421041	TRUE	0	0.221716981833298	0.220060529864612	0.010540120960649	0.091271251758173	0.0270242420394982	0.155813093840104	0.0202983336683675	0.0113057136812896	0.0323819484613936	0.018120340439912	0.0411310012389989	0	0.0399735376688925	0.0528402582908602	0.0575226462539512
TCGA-55-8621-01A-11R-2403-07	female	42974140	1	TCGA-55-8621-01A-11R-2403-07	TCGA-55-8621	TCGA-55-8621-01A	515	NA	Alive	75	white	Not Reported	Stage_IA	515	0	0.972989391623194	TRUE	0	0.191197633272847	0.0604319931742201	0.0881975703226662	0.152497052960517	0.0331182432950521	0.232294919660277	0.0222462237399782	0	0	0.0481283558064169	0.0287867348597312	0.0172514090882876	0.0216872045918688	0.0762981427038977	0.0278645165242408
TCGA-86-A456-01A-11R-A24H-07	female	36233662	1	TCGA-86-A456-01A-11R-A24H-07	TCGA-86-A456	TCGA-86-A456-01A	896	NA	Alive	78	asian	Not Reported	Stage_IA	896	0	0.858534890106265	TRUE	0	0.207972227937016	0.127432049896485	0.0446920799774912	0.140176796795754	0.0216499561778706	0.232708268972968	0	0	0.00118242569782154	0.0244339421886887	0.0288834699744802	0.0195004984749164	0.0462692760877327	0.099897839697525	0.00520116812125043
TCGA-55-7573-01A-11R-2039-07	female	32109610	1	TCGA-55-7573-01A-11R-2039-07	TCGA-55-7573	TCGA-55-7573-01A	487	NA	Alive	72	white	Not Reported	Stage_IA	487	0	0.813149170161007	TRUE	0	0.157139520124645	0.0703209334294384	0.0587360170427539	0.162265953086299	0.0501505771793614	0.109026776678677	0.0768870739722477	0	0.0132840917590183	0.0266779906017852	0.0546686873353341	0.00203302820836222	0.0870426998102453	0.122332935741688	0.0094337150301446
TCGA-MP-A5C7-01A-11R-A262-07	female	58249143	1	TCGA-MP-A5C7-01A-11R-A262-07	TCGA-MP-A5C7	TCGA-MP-A5C7-01A	2248	NA	Alive	76	white	Not Reported	Stage_IB	2248	0	1.3860730000997	TRUE	0.0179232575094448	0.274471569086685	0.0444421653720654	0	0.0726546592174834	0.12661525441011	0.125154037178652	0.00254588639014757	0.00882984340641156	0	0.0158289933407241	0.0603378591012	0.0168203125585534	0.117776479189187	0.102187944843525	0.0144117383958106
TCGA-MP-A4TJ-01A-51R-A262-07	female	29894087	1	TCGA-MP-A4TJ-01A-51R-A262-07	TCGA-MP-A4TJ	TCGA-MP-A4TJ-01A	NA	339	Dead	62	Not_report	Not Reported	Stage_IA	339	1	0.702848652215583	TRUE	0	0.202750773380159	0.263176097141215	0	0.107196119454833	0.0275914432011281	0.164691891212555	0.0185497055402198	0	0.00525395818095806	0.00744574219484912	0.045645593957988	0	0.0133375881050172	0.0999932521434544	0.0443678354876229
TCGA-64-5778-01A-01R-1628-07	male	41930525	1	TCGA-64-5778-01A-01R-1628-07	TCGA-64-5778	TCGA-64-5778-01A	1305	NA	Alive	60	white	Not Reported	Stage_IB	1305	0	0.925865610545085	TRUE	0.163530924168551	0.00669693573103268	0	0.269741704387914	0.086276567841777	0	0.191942967069049	0.0817850925643824	0	0	0	0	0.00858236017286192	0	0.191443448064433	0
TCGA-55-7726-01A-11R-2170-07	female	25979736	1	TCGA-55-7726-01A-11R-2170-07	TCGA-55-7726	TCGA-55-7726-01A	652	NA	Alive	72	white	Not Reported	Stage_IA	652	0	0.506804768887462	TRUE	0	0.23672904135128	0.244795490484056	0	0.0470636307176836	0.0231917601380646	0.0607696198330346	0.0505860085093514	0.0293080732188767	0.0174025882239114	0.0220288211212843	0.135103870007943	0	0.079612971071279	0.0405710080160748	0.0128371173071616
TCGA-62-8397-01A-11R-2326-07	female	18571641	1	TCGA-62-8397-01A-11R-2326-07	TCGA-62-8397	TCGA-62-8397-01A	1289	NA	Alive	70	white	Not Reported	Stage_IIB	1289	0	0.288563231269679	TRUE	0	0.264597848777061	0.0650348819358918	0	0.0965095474249349	0.0389941586048242	0.12615705431789	0.0832209225084072	0	0	0.0486528379940949	0.0210530653928674	0.0467450988284758	0.102145253868232	0.0979511764672415	0.00893815388007905
TCGA-L9-A8F4-01A-11R-A39D-07	female	53225666	1	TCGA-L9-A8F4-01A-11R-A39D-07	TCGA-L9-A8F4	TCGA-L9-A8F4-01A	476	NA	Alive	64	black	Not Reported	Stage_IB	476	0	1.29529617244606	TRUE	0	0.265892518887195	0.104893424619519	0.110751915619504	0	0.0220815958763789	0.156926282754017	0.00503388239083694	0.0389213524254818	0.00247228574420062	0.018024321464466	0.0466959469224042	0.00898204774979253	0.0280876076218289	0.156911314252597	0.034325503671779
TCGA-91-6828-01A-11R-1858-07	male	24166057	1	TCGA-91-6828-01A-11R-1858-07	TCGA-91-6828	TCGA-91-6828-01A	323	NA	Alive	70	white	Not Reported	Stage_IA	323	0	0.552090891985518	TRUE	0	0.221000679609014	0.325613486153499	0	0.026911882936638	0	0.132236501603399	0.0126630846359054	0.0254023073121346	0.0551203466569866	0.0183435769689538	0.0503049433875009	0	0.0704993219586589	0.0390345074111524	0.0228693613661581
TCGA-91-6849-01A-11R-1949-07	female	24263021	1	TCGA-91-6849-01A-11R-1949-07	TCGA-91-6849	TCGA-91-6849-01A	35	NA	Alive	75	black	Not Reported	Stage_IIIA	35	0	0.476879002616047	TRUE	0.00471987808486812	0.369331458717468	0.0324716031885426	0	0.0680418892769157	0.0736342732317231	0.251099308258839	0	0	0	0.0170083688761404	0.0293128642083643	0	0.0631348715411047	0.0480764791249267	0.0431690054911079
TCGA-55-8510-01A-11R-2403-07	female	36378519	1	TCGA-55-8510-01A-11R-2403-07	TCGA-55-8510	TCGA-55-8510-01A	539	NA	Alive	55	white	Not Reported	Stage_IB	539	0	0.83969429015435	TRUE	0	0.246070012160013	0	0.0845261143441083	0.135597809131682	0.0414874902395715	0.253924150960613	0.0174049756658655	0	0	0.0368182303714443	0.0412825932241719	0	0.0544282208199302	0.0827170996613159	0.00574330342128514
TCGA-44-A47B-01A-11R-A24H-07	male	48911043	1	TCGA-44-A47B-01A-11R-A24H-07	TCGA-44-A47B	TCGA-44-A47B-01A	287	NA	Alive	79	white	Not Reported	Stage_IB	287	0	1.088888668716	TRUE	0.0372627292379866	0.241964634041083	0.100430709075543	0.0445279883675765	0.0668263507139199	0.044506224414092	0.118489235399918	0.00940043430225487	0.0677579519299161	0	0.0309490630288238	0.0445020533960607	0.00223515596994156	0.0900768866868491	0.0944322588373859	0.00663832459864931
TCGA-99-7458-01A-11R-2039-07	female	63839307	1	TCGA-99-7458-01A-11R-2039-07	TCGA-99-7458	TCGA-99-7458-01A	747	NA	Alive	74	white	Not Reported	Stage_IIIA	747	0	1.54151685653183	TRUE	0.0468510984587493	0.157813196168395	0.0824266465125636	0.0553913452525735	0.128768748592779	0.0627291974362072	0.122369773461032	0.0509806498205115	0	0	0.0183911076026519	0.0600534516267679	0.0182510840495623	0.0569620335434368	0.139011667474769	0
TCGA-49-AAQV-01A-11R-A39D-07	female	64977563	1	TCGA-49-AAQV-01A-11R-A39D-07	TCGA-49-AAQV	TCGA-49-AAQV-01A	NA	677	Dead	63	black	Not Reported	Stage_II	677	1	1.55178943975192	TRUE	0	0.211160957109904	0.144208133365086	0.0461729911590813	0.0885973072332904	0.0146578906206378	0.0642904207850236	0.0342395879965098	0.0963437468596227	0	0.0319265806962541	0.0404117682834335	0.0061474701447595	0.103082821984942	0.109954111889234	0.00880621187222085
TCGA-99-8028-01A-11R-2241-07	female	58697024	1	TCGA-99-8028-01A-11R-2241-07	TCGA-99-8028	TCGA-99-8028-01A	1118	NA	Alive	50	black	Not Reported	Stage_IA	1118	0	1.15969837745925	TRUE	0.110033609822186	0.208849748076495	0.069099280086179	0.137690349887406	0.0423627514000063	0	0.233283326316135	0.0500368702950739	0	0	0	0	0	0	0.0929017475671033	0.0557423165494166
TCGA-91-6847-01A-11R-1949-07	female	58003569	1	TCGA-91-6847-01A-11R-1949-07	TCGA-91-6847	TCGA-91-6847-01A	842	NA	Alive	62	white	Not Reported	Stage_IB	842	0	1.45851873930013	TRUE	0	0.203490729875952	0.292939092392501	0	0	0.0130502634618632	0.0352888237968079	0.0296005476751831	0.0491168279613193	0.0371903672652725	0.018345759728347	0.0535204809983566	0.0375261665179943	0.112454548140033	0.11747639218637	0
TCGA-MP-A4TA-01A-21R-A24X-07	female	49678437	1	TCGA-MP-A4TA-01A-21R-A24X-07	TCGA-MP-A4TA	TCGA-MP-A4TA-01A	NA	950	Dead	75	white	Not Reported	Stage_IA	950	1	1.2516567231632	TRUE	0	0.194963546631013	0.124357900734892	0.0487553784561777	0.134332205723407	0.0398748919151545	0.130129183023895	0.00962135192074999	0.0613107561592172	0.0208451286804567	0.0152276839201146	0.0612973783862867	0	0.069720679085535	0.0615130891121597	0.0280508262509406
TCGA-49-AARN-01A-21R-A41B-07	female	27362148	1	TCGA-49-AARN-01A-21R-A41B-07	TCGA-49-AARN	TCGA-49-AARN-01A	NA	1135	Dead	56	black	Not Reported	Stage_IA	1135	1	0.672435457679582	TRUE	0.0703574956298924	0.166073156354369	0.0198146695992538	0.135741194593317	0.0464564459590046	0.03035041354343	0.0710254810032804	0.031637685341366	0.0543216765208327	0	0.0223442974491171	0.0484018733688809	0.0589175784636683	0.0859900869059264	0.141860021247923	0.0167079240197392
TCGA-50-5049-01A-01R-1628-07	male	41231451	1	TCGA-50-5049-01A-01R-1628-07	TCGA-50-5049	TCGA-50-5049-01A	3094	NA	Alive	70	white	Not Reported	Stage_IA	3094	0	0.830485101620409	TRUE	0.209833317079041	0.14046606890549	0.0130722870038021	0.197702713568227	0	0	0.273228644863424	0.00746058989877578	0	0	0	0	0	0	0.128231518348725	0.0300048603325149
TCGA-55-5899-01A-11R-1628-07	male	34517429	1	TCGA-55-5899-01A-11R-1628-07	TCGA-55-5899	TCGA-55-5899-01A	930	NA	Alive	58	white	Not Reported	NA	930	0	0.772115309240349	TRUE	0	0.270551085981842	0.321213051208259	0	0.0125703761588575	0	0.191216138457934	0	0.0458265262568035	0.0259851746613145	0.0224120571092855	0.0580438418925328	0	0.0270949307141292	0.0108974082276143	0.0141894093314272
TCGA-MP-A4TC-01A-11R-A24X-07	male	46586925	1	TCGA-MP-A4TC-01A-11R-A24X-07	TCGA-MP-A4TC	TCGA-MP-A4TC-01A	NA	74	Dead	77	white	Not Reported	Stage_IIIA	74	1	1.04318019004631	TRUE	0.0280316693425016	0.193661698442987	0	0.129783667494596	0.107714759645104	0.0532709054459212	0.17201201562472	0.0204750505212026	0.0192407685117813	0	0.0251427036677798	0.104849592251727	0.0176753609668842	0.0395724345722385	0.0851024262760586	0.00346694723649791
TCGA-49-AARQ-01A-11R-A41B-07	female	42464814	1	TCGA-49-AARQ-01A-11R-A41B-07	TCGA-49-AARQ	TCGA-49-AARQ-01A	6732	NA	Alive	41	black	Not Reported	Stage_I	6732	0	0.873877846743609	TRUE	0	0.416949925301662	0	0.0156599854491303	0.0667524062047314	0.00850413872375304	0.238169544763708	0.002713125158646	0	0	0.023426163892693	0	0.0338280810479877	0.134662193009414	0.0486634707002597	0.0106709657480139
TCGA-05-4384-01A-01R-1755-07	male	33032251	1	TCGA-05-4384-01A-01R-1755-07	TCGA-05-4384	TCGA-05-4384-01A	426	NA	Alive	66	Not_report	Not Reported	Stage_IIIA	426	0	0.809420982480151	TRUE	0	0.310051367014477	0.0515128817222278	0	0.077291972305762	0.102475270347162	0.178010286745795	0.00328610415217256	0.0175427430855368	0.0125322691320235	0.0226004573534471	0.059450383684867	0.00823266262450981	0.0852150144963768	0.0642014574290496	0.00759712990659305
TCGA-55-8203-01A-11R-2241-07	female	72843319	1	TCGA-55-8203-01A-11R-2241-07	TCGA-55-8203	TCGA-55-8203-01A	547	NA	Alive	69	white	Not Reported	Stage_IA	547	0	1.66666632534687	TRUE	0	0.209970560559926	0.297985877283819	0.0369440057737136	0	0	0.0651707195561933	0.0109989113943667	0.0587056575772668	0.0510243198341393	0.0181777845643782	0.0473667978348409	0	0.0623987542800397	0.0923648871445353	0.0488917241967813
TCGA-50-6591-01A-11R-1755-07	female	34069371	1	TCGA-50-6591-01A-11R-1755-07	TCGA-50-6591	TCGA-50-6591-01A	NA	119	Dead	63	white	Not Reported	Stage_IV	119	1	0.768382867414983	TRUE	0	0.21066693402433	0.282917747208874	9.08514321556614e-05	0	0.00857380945055757	0.0666833139556288	0.0203393403478446	0.0341684565406836	0.0536365211838091	0.0271721488845498	0.0721413299735762	0.0284059581273828	0.0833787796064559	0.111824809264153	0
TCGA-44-7670-01A-11R-2066-07	female	64582716	1	TCGA-44-7670-01A-11R-2066-07	TCGA-44-7670	TCGA-44-7670-01A	882	NA	Alive	47	white	Not Reported	Stage_IIA	882	0	1.5349296795185	TRUE	0	0.283891493441654	0.0807406701831096	0.0588176415473205	0.0331857824938479	0.0629980909231723	0.207963857276008	0	0	0.006996073054089	0.0255309501364457	0.0583569640631995	0	0.0857137106021835	0.0880147453512872	0.00779002092768351
TCGA-05-5425-01A-02R-1628-07	male	38273362	1	TCGA-05-5425-01A-02R-1628-07	TCGA-05-5425	TCGA-05-5425-01A	882	NA	Alive	68	Not_report	Not Reported	Stage_IIB	882	0	0.802682784766827	TRUE	0.196504219796646	0.208834744334529	0.10306291579014	0.0249766001585565	0	0.0549396307987764	0.240499025422836	0	0.0105336808271927	0	0.00230429080698218	0	0	0	0.150023858127351	0.00832103393698976
TCGA-49-AARR-01A-11R-A41B-07	male	41306958	1	TCGA-49-AARR-01A-11R-A41B-07	TCGA-49-AARR	TCGA-49-AARR-01A	4992	NA	Alive	68	black	Not Reported	Stage_IA	4992	0	0.97991736820173	TRUE	0	0.232512838072186	0.134297668787567	0.0389443610622917	0.0827591013960332	0.0157113732597857	0.171191177113771	0.0195840104107232	0.000266328376604855	0.0130272834356636	0.0536687228653116	0.0535693151541266	0.00183742731547438	0.0786850666430346	0.0886749749250238	0.015270351182403
TCGA-49-6745-01A-11R-1858-07	male	41697605	1	TCGA-49-6745-01A-11R-1858-07	TCGA-49-6745	TCGA-49-6745-01A	522	NA	Alive	82	white	Not Reported	Stage_IIIA	522	0	0.901754144548455	TRUE	0.0189743943403025	0.216151777146046	0.179339141191347	0.022863681388306	0.0492369729953136	0.0421847354306167	0.125166522916081	0.0546871611552998	0.00426533629718961	0.0155343985602558	0.023313054836571	0.0785045961396119	0.00813802074322641	0.054083125139812	0.106519381566814	0.0010377001532071
TCGA-86-7711-01A-11R-2066-07	male	73683419	1	TCGA-86-7711-01A-11R-2066-07	TCGA-86-7711	TCGA-86-7711-01A	630	1046	Dead	70	white	Not Reported	Stage_IIA	1046	1	1.42794010331138	TRUE	0	0.347843995563295	0.0396922255840416	0.0236436349157462	0.0924469518389106	0.0152990972336825	0.237720231205049	0	0.101027254387558	0	0.0310568276329576	0.0432562318005048	0	0.0571045328538434	0	0.010909016984412
TCGA-97-8552-01A-11R-2403-07	female	37392357	1	TCGA-97-8552-01A-11R-2403-07	TCGA-97-8552	TCGA-97-8552-01A	626	NA	Alive	55	white	Not Reported	Stage_I	626	0	0.87907045023854	TRUE	0	0.274202620041983	0.0544632592400322	0.0635828768051243	0.067706149758437	0.00430012553816374	0.205362939646989	0.0510779590593013	0	0.0157896157053629	0.0242048921924925	0.0050455256482049	0	0.11152910273585	0.122734933628059	0
TCGA-50-8459-01A-11R-2326-07	male	45756037	1	TCGA-50-8459-01A-11R-2326-07	TCGA-50-8459	TCGA-50-8459-01A	1119	NA	Alive	68	white	Not Reported	Stage_IIB	1119	0	0.855465246037511	TRUE	0	0.278566695844268	0.0219910335988621	0.0474214999415334	0.130830753760878	0.0223610507732927	0.181141952709876	0.057913172994257	0	0	0.0168726488639337	0.163526057862195	0	0.00688765896091306	0.055218285750732	0.017269188939259
TCGA-93-A4JN-01A-11R-A24X-07	male	49627796	1	TCGA-93-A4JN-01A-11R-A24X-07	TCGA-93-A4JN	TCGA-93-A4JN-01A	718	NA	Alive	71	white	Not Reported	Stage_IV	718	0	1.36991440528905	TRUE	0	0.166200312416987	0.0919272490920259	0.034899506340731	0.172356312211973	0.0617642920397404	0.09027039572594	0.041784752248912	0	0.00550602620564206	0.0367976644434265	0.0891316057079318	0.0241178155717882	0.0842483296093366	0.0575890599037975	0.0434066784817687
TCGA-95-A4VP-01A-21R-A262-07	female	46188196	1	TCGA-95-A4VP-01A-21R-A262-07	TCGA-95-A4VP	TCGA-95-A4VP-01A	605	NA	Alive	66	white	Not Reported	Stage_IIIA	605	0	0.933076827850207	TRUE	0.0121087363130044	0.290462706972701	0.0397916824625049	0.0318557745666515	0.045574015116969	0.08079151155076	0.157803375262515	0.0181896757545742	0.00157527187559555	0	0.015614724954814	0.0458456107089395	0.0683107393641097	0.0621883455721213	0.111819520119366	0.0180683094053747
TCGA-86-A4P7-01A-11R-A24X-07	female	45020230	1	TCGA-86-A4P7-01A-11R-A24X-07	TCGA-86-A4P7	TCGA-86-A4P7-01A	415	NA	Alive	63	white	Not Reported	Stage_IB	415	0	1.14544792197981	TRUE	0	0.279104860416517	0.0207824015322546	0.0639796405850737	0.0958378913790024	0.0674310444647189	0.218449355612496	0	0	0	0.0347159204989399	0.0428505681317633	0.0206593446590846	0.0524399729848919	0.0650913004690925	0.038657699266165
TCGA-50-5045-01A-01R-1628-07	female	56034840	1	TCGA-50-5045-01A-01R-1628-07	TCGA-50-5045	TCGA-50-5045-01A	NA	2174	Dead	57	black	Not Reported	NA	2174	1	1.19749753182085	TRUE	0.127545655134514	0.276209206230207	0	0.09760487425148	0	0	0.31881352877838	0.00887188063638884	0	0	0.00291896574408662	0	0	0	0.168035889224944	0
TCGA-69-8453-01A-12R-2326-07	male	46795203	1	TCGA-69-8453-01A-12R-2326-07	TCGA-69-8453	TCGA-69-8453-01A	813	NA	Alive	77	white	Not Reported	Stage_IIB	813	0	0.971263132889421	TRUE	0.0488942276478058	0.201322611497445	0.0692318027214701	0.114059740289365	0.0789576860559306	0.00604286446929751	0.286184771474788	0.012920454718759	0	0	0.0491947434746881	0.0121712414586721	0.00517526692559231	0	0.115844589266186	0
TCGA-05-4396-01A-21R-1858-07	male	27381440	1	TCGA-05-4396-01A-21R-1858-07	TCGA-05-4396	TCGA-05-4396-01A	NA	303	Dead	76	Not_report	Not Reported	Stage_IIIB	303	1	0.590164713898839	TRUE	0.0262380717640019	0.11857230037744	0.0687477499717908	0	0.232889401611755	0.0989650519485126	0.0879484699104023	0.0186733559424112	0.0151973533686042	0	0.01686170173548	0.0566325318446626	0.0449708850674054	0.111115926944438	0.0921845899227961	0.011002609590299
TCGA-55-7725-01A-11R-2170-07	female	23246089	1	TCGA-55-7725-01A-11R-2170-07	TCGA-55-7725	TCGA-55-7725-01A	442	NA	Alive	68	white	Not Reported	Stage_IA	442	0	0.511183142969879	TRUE	0.15638815115551	0.221532374389834	0.0131483358354501	0	0	0.129110448931341	0.0993737238240721	0.0411082976955945	0	0	0.0285232550684594	0	0.0333244538786862	0.0220419554702517	0.255449003750801	0
TCGA-55-6975-01A-11R-1949-07	male	25576344	1	TCGA-55-6975-01A-11R-1949-07	TCGA-55-6975	TCGA-55-6975-01A	NA	118	Dead	61	white	Not Reported	Stage_IIB	118	1	0.544371175851333	TRUE	0.0273348959059437	0.258961845570755	0.182139652229678	0.000914446486048326	0.0363178923320112	0.0290127086390547	0.0633856729973542	0.0422410512639513	0.0448690173765662	0.00402482341003291	0.022450801597106	0.137685071920498	0.00659732902836523	0.0674984182208613	0.050102117658686	0.0264642553630883
TCGA-78-7150-01A-21R-2039-07	male	44307265	1	TCGA-78-7150-01A-21R-2039-07	TCGA-78-7150	TCGA-78-7150-01A	NA	666	Dead	59	white	Not Reported	Stage_IIB	666	1	0.945581998616105	TRUE	0.0203580895491865	0.264132914502663	0.0679675855152	0.0555295518931728	0.0534773384425698	0.0668743711526927	0.17528988494751	0	0.00968582937790449	0.00241097710512513	0.0219988433916267	0.10143650495286	0	0.0857180693809035	0.0661924946634924	0.00892754512509286
TCGA-49-4512-01A-21R-1858-07	female	32021139	1	TCGA-49-4512-01A-21R-1858-07	TCGA-49-4512	TCGA-49-4512-01A	157	905	Dead	69	white	Not Reported	Stage_IIIA	905	1	0.662940447814665	TRUE	0	0.294237701597238	0	0.111115202019674	0.0458967915440256	0	0.157062343171544	0.0852934393856679	0	0	0.0444962491558807	0.0572903879342286	0.0378432666499563	0.090540460096376	0.0727968839310442	0.00342727451436449
TCGA-55-8206-01A-11R-2241-07	male	69932649	1	TCGA-55-8206-01A-11R-2241-07	TCGA-55-8206	TCGA-55-8206-01A	888	NA	Alive	56	white	Not Reported	Stage_IA	888	0	1.73857334807463	TRUE	0	0.256857720320499	0.0807833112251318	0.031812975742393	0.0734139404796269	0.0658269779100227	0.139572647002211	0.0832964118450383	0	0.01518382965166	0.047881103088653	0.0378105605182062	0	0.0721042163328674	0.080896492735353	0.0145598131483378
TCGA-05-4417-01A-22R-1858-07	female	35443567	1	TCGA-05-4417-01A-22R-1858-07	TCGA-05-4417	TCGA-05-4417-01A	455	NA	Alive	51	Not_report	Not Reported	Stage_IB	455	0	0.707828792427793	TRUE	0.0357651813972807	0.235593590676488	0.16707587797961	0.0416767795925648	0.0450781820460732	0.0164466659675054	0.129024760683923	0.0259734651742316	0.0278091029994949	0.00753311574567753	0.0167882935446775	0.097253229053148	0	0.0324801898437631	0.0892799910918586	0.0322215742037041
TCGA-55-A491-01A-11R-A24H-07	female	43535937	1	TCGA-55-A491-01A-11R-A24H-07	TCGA-55-A491	TCGA-55-A491-01A	626	NA	Alive	81	white	Not Reported	Stage_IA	626	0	0.893101047923873	TRUE	0	0.241035203412497	0.0511655449728521	0.0546969253144552	0.0998788663440954	0.0716150067510422	0.12364515342166	0.0705930740605216	0	0	0.0245573611524815	0.0480003191706611	0.0282596348581631	0.0948720334983142	0.0531574274616848	0.0385234495815721
TCGA-55-8513-01A-11R-2403-07	female	29313663	1	TCGA-55-8513-01A-11R-2403-07	TCGA-55-8513	TCGA-55-8513-01A	791	NA	Alive	77	white	Not Reported	Stage_IIB	791	0	0.693556691304846	TRUE	0	0.28004260608699	0.198116844599041	0.0132596894527127	0.0504041570441668	0	0.254917626943991	0	0	0.0451695499934971	0.0199921094200118	0.0326779723806693	0	0.0369337241306949	0.0566141484957258	0.0118715714524987
TCGA-05-4389-01A-01R-1206-07	male	62143459	1	TCGA-05-4389-01A-01R-1206-07	TCGA-05-4389	TCGA-05-4389-01A	1369	NA	Alive	70	Not_report	Not Reported	Stage_IA	1369	0	1.38060974086949	TRUE	0.0200314920297098	0.35042113080378	0	0.130333216331999	0	0	0.369818671880996	0	0	0	0.0236218481004758	0	0	0	0.10577364085304	0
TCGA-55-8614-01A-11R-2403-07	male	34586515	1	TCGA-55-8614-01A-11R-2403-07	TCGA-55-8614	TCGA-55-8614-01A	536	NA	Alive	76	white	Not Reported	Stage_IB	536	0	0.780939717348105	TRUE	0	0.271726991358156	0.140985737029928	0.000600330194394649	0.0521686694892511	0.0471092201803611	0.108242232930715	0.0289880299466104	0.0167595496316866	0.0134461403495027	0.0331728532315317	0.103030160106081	0.00568298314667282	0.0893624252469483	0.0670426208270062	0.0216820563311543
TCGA-78-8655-01A-11R-2403-07	female	31285261	1	TCGA-78-8655-01A-11R-2403-07	TCGA-78-8655	TCGA-78-8655-01A	2360	NA	Alive	77	Not_report	Not Reported	Stage_IA	2360	0	0.741943113184534	TRUE	0.121465803766753	0.219425921886125	0	0.105163316589095	0	0.0201960563907036	0.155778515109074	0.0346056997768923	0.0145859970736308	0	0.0259121246284126	0.00749857283875599	0.00878857406327346	0.150836900901935	0.13574251697535	0
TCGA-97-7554-01A-11R-2039-07	female	51049591	1	TCGA-97-7554-01A-11R-2039-07	TCGA-97-7554	TCGA-97-7554-01A	775	NA	Alive	83	white	Not Reported	Stage_IIIA	775	0	1.02944488994626	TRUE	0	0.219713250596174	0.063386085052391	0.0704271777245492	0.0908512033683718	0.0457862190914795	0.115591346016652	0.0327733584455181	0.00456544388635451	0.00350963766087035	0.0209211153490639	0.0888948084131063	0.0209558614494974	0.0777933804887669	0.111721155370512	0.0331099570866922
TCGA-50-6673-01A-11R-1949-07	female	39206838	1	TCGA-50-6673-01A-11R-1949-07	TCGA-50-6673	TCGA-50-6673-01A	NA	22	Dead	84	white	Not Reported	Stage_I	22	1	0.842079383218701	TRUE	0.0272977463968234	0.269545052858994	0.101963191289064	0	0.0526252179614355	0.0728078916127605	0.124830484731274	0.0328811901027871	0.00683266541008443	0.00854589183381718	0.0243310611361208	0.0739721362954392	0.0247688798070907	0.0829633645036476	0.0721245085688822	0.0245107174917795
TCGA-44-7662-01A-11R-2066-07	male	73429389	1	TCGA-44-7662-01A-11R-2066-07	TCGA-44-7662	TCGA-44-7662-01A	218	NA	Alive	61	white	Not Reported	Stage_IB	218	0	1.6159467409473	TRUE	0	0.218151454837933	0.156895302176769	0.0770107101551436	0.0579255634246248	0.023603585875095	0.0896011706607683	0.0385192035951786	0.0402291264163125	0.0152720110500827	0.0236637102067267	0.135884793142728	0	0.0586444075733977	0.0444371156886093	0.0201618451966316
TCGA-97-8547-01A-11R-2403-07	female	29538070	1	TCGA-97-8547-01A-11R-2403-07	TCGA-97-8547	TCGA-97-8547-01A	657	NA	Alive	78	Not_report	Not Reported	Stage_IIIA	657	0	0.634635213250734	TRUE	0	0.237158960775478	0.0240792561703394	0.0846542513707627	0.108720555947494	0.0405143147361747	0.112335396430714	0.0950656500651609	0.000642677667978715	0	0.0245577787218979	0.133902814355475	0.00601419330661532	0.0775483152700942	0.0504873400712308	0.00431849511058478
TCGA-55-7995-01A-11R-2187-07	female	70270756	1	TCGA-55-7995-01A-11R-2187-07	TCGA-55-7995	TCGA-55-7995-01A	889	NA	Alive	73	white	Not Reported	Stage_IA	889	0	1.74606172523697	TRUE	0	0.308240887746001	0.119309164395389	0.114991971906864	0.0126040817658514	0	0.34387022365709	0	0	0.0372811858053262	0.0270135022190655	0.00681505012023835	0	0.0298739323841748	0	0
TCGA-55-8207-01A-11R-2241-07	male	65681950	1	TCGA-55-8207-01A-11R-2241-07	TCGA-55-8207	TCGA-55-8207-01A	977	NA	Alive	73	white	Not Reported	Stage_IB	977	0	1.41532540124554	TRUE	0.0770634038584053	0.273977044698345	0.0708384184776884	0.046088081170747	0	0.0399596588564685	0.146762087882679	0.0278070916749565	0.0180969344872231	0	0.0485820798468857	0.0741647146542814	0	0.0686675817386005	0.106986301888956	0.00100660076476258
TCGA-73-4658-01A-01R-1755-07	female	37936612	1	TCGA-73-4658-01A-01R-1755-07	TCGA-73-4658	TCGA-73-4658-01A	1600	1600	Dead	80	white	Not Reported	Stage_IB	1600	1	0.773135709967129	TRUE	0.0886436362809059	0.249233422633854	0.061832480608915	0.0821640940143962	0	0.0177952211713043	0.156971893251228	0.0347085763349926	0.047912054413747	0	0.0159063455580769	0.0769397599644542	0.00064260690648911	0.0147828799229915	0.151291109943455	0.0011759189951909
TCGA-97-7941-01A-11R-2187-07	female	64454214	1	TCGA-97-7941-01A-11R-2187-07	TCGA-97-7941	TCGA-97-7941-01A	484	NA	Alive	72	white	Not Reported	Stage_IA	484	0	1.52616175147813	TRUE	0.0537514049242173	0.217663407039385	0.064739255143681	0.0518127229741669	0.0357749442298309	0.0699283324784846	0.120648308735154	0.0244716985823211	0.0222940559139743	0	0.0461755268989408	0.0536165029797874	0.0295727350833334	0.0688157232239631	0.138576676629972	0.00215870516278775
TCGA-55-7910-01A-11R-2170-07	female	26037210	1	TCGA-55-7910-01A-11R-2170-07	TCGA-55-7910	TCGA-55-7910-01A	1040	NA	Alive	50	black	Not Reported	Stage_IIA	1040	0	0.555642495149465	TRUE	0.0197811598379665	0.31564218257505	0.065221335898864	0.00395666306537879	0.0427120067099207	0.0892757940603104	0.0746792798550119	0.0316968967023652	0.0313867828842005	0	0.0182867390645274	0.0513119068907453	0.0411602144745323	0.113485964048004	0.0666169127124875	0.0347861612206364
TCGA-55-8301-01A-11R-2287-07	male	54486120	1	TCGA-55-8301-01A-11R-2287-07	TCGA-55-8301	TCGA-55-8301-01A	534	NA	Alive	58	white	Not Reported	Stage_IB	534	0	1.15916469339356	TRUE	0.0391883724978791	0.121047789873111	0.107077508075243	0.145779241340332	0.12071443349901	0.00744408449732858	0.179999073284027	0.0259959245749524	0	0	0.0114947699549335	0.026610293387959	0.0237545105580135	0.00390051078020832	0.143193346126907	0.0438001415500956
TCGA-78-7166-01A-12R-2066-07	male	66140964	1	TCGA-78-7166-01A-12R-2066-07	TCGA-78-7166	TCGA-78-7166-01A	NA	258	Dead	84	white	Not Reported	Stage_IIB	258	1	1.05860252230839	TRUE	0.041970831914093	0.33169894293314	0	0	0	0.0724252162812017	0.102372770846908	0	0.0844861360981444	0	0.0206803519169102	0.000729596668120933	0.0742382252433155	0.0808849104190851	0.182725051562062	0.00778796611701951
TCGA-78-7152-01A-11R-2039-07	male	23192896	1	TCGA-78-7152-01A-11R-2039-07	TCGA-78-7152	TCGA-78-7152-01A	1202	1215	Dead	65	white	Not Reported	Stage_IB	1215	1	0.464790951002995	TRUE	0.0817946159293508	0.215689501687804	0	0.0976508121101362	0	0.0183762596175904	0.136941343408929	0	0.0444600589260252	0	0.0160626630834042	0.0113570300569383	0.060288768890866	0.0300463567068448	0.287332589582111	0
TCGA-49-4506-01A-01R-1206-07	female	77916704	1	TCGA-49-4506-01A-01R-1206-07	TCGA-49-4506	TCGA-49-4506-01A	NA	999	Dead	68	white	Not Reported	Stage_IIB	999	1	1.05609069159808	TRUE	0.11468794980424	0.186638292334578	0	0	0	0	0.0762908284237789	0	0	0	0	0	0	0	0.622382929437401	0
TCGA-49-4514-01A-21R-1858-07	female	34627613	1	TCGA-49-4514-01A-21R-1858-07	TCGA-49-4514	TCGA-49-4514-01A	1700	NA	Alive	79	white	Not Reported	Stage_IA	1700	0	0.539037790452747	TRUE	0	0.312649863450061	0.0586678385023685	0.0103826071712326	0.0352225582358673	0.0776145029676539	0.128904839389166	0.0329255978239991	0.0133459006233178	0	0.0225289436785967	0.0125164222774478	0.054130847832713	0.117450516820414	0.0989097889025782	0.0247497723245845
TCGA-NJ-A55A-01A-11R-A262-07	female	22240434	1	TCGA-NJ-A55A-01A-11R-A262-07	TCGA-NJ-A55A	TCGA-NJ-A55A-01A	15	NA	Alive	76	white	Not Reported	Stage_IB	15	0	0.60289643679837	TRUE	0.00100468600951004	0.206348982156544	0.281014821747579	0	0.0275665713219225	0.00568572992894812	0.101529255814545	0.0237397267614697	0.00123949303139115	0.0176483892643325	0.0387854622314846	0.0476683203404471	0	0.104022185654596	0.139113790696707	0.00463258504052291
TCGA-55-7727-01A-11R-2170-07	male	22529958	1	TCGA-55-7727-01A-11R-2170-07	TCGA-55-7727	TCGA-55-7727-01A	119	NA	Alive	70	white	Not Reported	Stage_IIIA	119	0	0.577368032059914	TRUE	0.0188469609643281	0.204430624779391	0.100439055797911	0	0.140418156682388	0.0821280067605568	0.104450943968524	0.0401774038821563	0	0	0.0218760191166655	0.0288085292312115	0.0379267598745604	0.0975711492781364	0.121531990328806	0.00139439933536505
TCGA-55-8508-01A-11R-2403-07	female	29044643	1	TCGA-55-8508-01A-11R-2403-07	TCGA-55-8508	TCGA-55-8508-01A	617	NA	Alive	60	black	Not Reported	Stage_IIA	617	0	0.550153840586094	TRUE	0	0.241674083381741	0	0.102588581474524	0.10127674293937	0.0496719797604812	0.0791513191856994	0.0465959561823433	0.0262931663385639	0	0.016535154735862	0.05225394207247	0.0211252434545097	0.0899953232968742	0.0753167034151855	0.0975218037623753
TCGA-44-2668-01B-02R-A277-07	male	27702890	1	TCGA-44-2668-01B-02R-A277-07	TCGA-44-2668	TCGA-44-2668-01B	246	761	Dead	51	white	Not Reported	Stage_IB	761	1	0.68980326155191	TRUE	0	1.00000000000001	0	0	0	0	0	0	0	0	0	0	0	0	0	0
TCGA-49-4487-01A-21R-1858-07	female	26993827	1	TCGA-49-4487-01A-21R-1858-07	TCGA-49-4487	TCGA-49-4487-01A	NA	855	Dead	72	white	Not Reported	Stage_IA	855	1	0.569356986121017	TRUE	0.0322434497747679	0.252329967735552	0.164976989615815	0.0188526635264724	0.0309190145604314	0.0579304807583607	0.121677141591097	0.0438604288706897	0.00949722495358638	0	0.00307294549756649	0.050175951839463	0	0.055847463184036	0.121957775429745	0.0366585026624167
TCGA-78-7160-01A-11R-2039-07	male	35772892	1	TCGA-78-7160-01A-11R-2039-07	TCGA-78-7160	TCGA-78-7160-01A	678	697	Dead	61	white	Not Reported	Stage_IV	697	1	0.848340865421213	TRUE	0.0221731894566659	0.216668014359601	0.212354457482966	0	0.0794159109940379	0.0538676002950361	0.178011476277574	0.0119966097050748	0.00426992991393432	0.0124897706322699	0.00991422910751018	0.0655352466632386	0	0.0481861880455107	0.0784623003902185	0.00665507667636165
TCGA-97-A4M1-01A-11R-A24X-07	female	45286269	1	TCGA-97-A4M1-01A-11R-A24X-07	TCGA-97-A4M1	TCGA-97-A4M1-01A	601	NA	Alive	52	white	Not Reported	Stage_IA	601	0	1.11369681276535	TRUE	0.0403614785365585	0.226520215131031	0	0.0794080130952306	0.0725527925998334	0.0518797732038643	0.145079898695376	0.0819213693840559	0	0	0.0482961354375526	0.0175564831070903	0.0224120019220486	0.0759881366248191	0.138023702262539	0
TCGA-86-8672-01A-21R-2403-07	male	30195578	1	TCGA-86-8672-01A-21R-2403-07	TCGA-86-8672	TCGA-86-8672-01A	15	19	Dead	59	white	Not Reported	Stage_IIB	19	1	0.64792456585313	TRUE	0.00292112829881147	0.227923440019944	0.148285705103745	0.101194083093859	0.0483823641693258	0	0.159657865787645	0.0084127974645297	0.0788753465039043	0.0246000932946105	0.0133473950887314	0.0547591457180357	0.0258968085262439	0	0.0793439966126498	0.0263998303179647
TCGA-91-7771-01A-11R-2170-07	male	39929652	1	TCGA-91-7771-01A-11R-2170-07	TCGA-91-7771	TCGA-91-7771-01A	492	NA	Alive	62	white	Not Reported	Stage_IIB	492	0	0.912298390888623	TRUE	0.100377686389009	0.227416861374732	0.071953061005569	0	0.0909490418563496	0.0785149539122523	0.145331013825317	0.0362515149051096	0	0	0.00626559075091422	0.0464827061149754	0.0152231812963803	0.0366435594819237	0.129464207206532	0.0151266218809354
TCGA-78-7153-01A-11R-2039-07	female	42825228	1	TCGA-78-7153-01A-11R-2039-07	TCGA-78-7153	TCGA-78-7153-01A	3635	NA	Alive	65	white	Not Reported	Stage_IB	3635	0	0.77985147997039	TRUE	0.0422106366985399	0.234376834322681	0.060947774501267	0.0796245143040225	0	0.0567556437908775	0.105736854906137	0.0241341136677051	0.0322655403102175	0	0.0242822765001922	0.0308671619927658	0.0390092574957074	0.0747574391653437	0.181213836258563	0.0138181160859813
TCGA-62-A46R-01A-11R-A24H-07	female	41869214	1	TCGA-62-A46R-01A-11R-A24H-07	TCGA-62-A46R	TCGA-62-A46R-01A	NA	1725	Dead	54	white	Not Reported	Stage_IB	1725	1	0.975452156015747	TRUE	0.00951574844295189	0.192489270710867	0.11754642891555	0	0.137704886150012	0.0713027937348357	0.107787563042795	0.0230658959761416	0.0172426857040363	0	0.0352858582247239	0.0429063488363802	0.0187621888579187	0.0933713893048533	0.12646799067556	0.00655095142337447
TCGA-75-6206-01A-11R-1755-07	male	31976628	1	TCGA-75-6206-01A-11R-1755-07	TCGA-75-6206	TCGA-75-6206-01A	2590	NA	Alive	NA	Not_report	Not Reported	Stage_IB	2590	0	0.683517489297421	TRUE	0.0374391322127119	0.280454580273384	0	0.0465366693697044	0.0582580113808192	0.0781598809688837	0.210892230023818	0	0	0.00717078376990593	0.0197608275138709	0.0588544473188329	0.00293857342159778	0.0805452463376669	0.117638272080338	0.0013513453284665
TCGA-86-8671-01A-11R-2403-07	female	39813396	1	TCGA-86-8671-01A-11R-2403-07	TCGA-86-8671	TCGA-86-8671-01A	839	NA	Alive	72	white	Not Reported	Stage_IIB	839	0	0.934566795569138	TRUE	0	0.11661223386953	0.0174905901883836	0.125018374286772	0.197987355738292	0.0359320968914138	0.218102207375319	0.0457390577223724	0	0	0.0728330499125581	0.0233093305213922	0	0	0.13807044543652	0.00890525805744773
TCGA-55-6972-01A-11R-1949-07	male	22393758	1	TCGA-55-6972-01A-11R-1949-07	TCGA-55-6972	TCGA-55-6972-01A	1475	1632	Dead	72	white	Not Reported	Stage_IB	1632	1	0.466667421892812	TRUE	0.0555784786887296	0.30569900072657	0	0	0	0.0596368985613608	0.143481676514085	0	0.0533155246172837	0	0.0207736892052722	0	0.00326043771411106	0.0221246492085461	0.336129644764042	0
TCGA-64-1681-01A-11R-2066-07	female	60327122	1	TCGA-64-1681-01A-11R-2066-07	TCGA-64-1681	TCGA-64-1681-01A	NA	1167	Dead	61	white	Not Reported	Stage_IA	1167	1	1.31164627762391	TRUE	0.0319464690446075	0.212826726188388	0.201851065416842	0.0262866948454115	0.0695875111377388	0	0.159540794515831	0.0726976938556146	0	0	0.0193120411850593	0.0297185057508277	0.0410534661011737	0.0651904928780173	0.0672391517678081	0.00274938731268091
TCGA-97-A4M7-01A-11R-A24X-07	male	52845308	1	TCGA-97-A4M7-01A-11R-A24X-07	TCGA-97-A4M7	TCGA-97-A4M7-01A	629	NA	Alive	74	white	Not Reported	Stage_IA	629	0	1.29599089034438	TRUE	0	0.194832090767425	0.0344634530507766	0.0509910936248501	0.177174977565542	0.0600084856170837	0.108404538439636	0.103888953502155	0	0	0.0311772691928031	0.0469100748462554	0	0.0774695308346346	0.0807943058454748	0.0338852267133635
TCGA-95-7043-01A-11R-1949-07	female	27592011	1	TCGA-95-7043-01A-11R-1949-07	TCGA-95-7043	TCGA-95-7043-01A	37	503	Dead	63	white	Not Reported	Stage_IA	503	1	0.54785994136199	TRUE	0	0.521517486307797	0	0	0	0	0.478482513692203	0	0	0	0	0	0	0	0	0
TCGA-64-5775-01A-01R-1628-07	male	45252017	1	TCGA-64-5775-01A-01R-1628-07	TCGA-64-5775	TCGA-64-5775-01A	NA	62	Dead	71	white	Not Reported	Stage_IIIA	62	1	0.837503497765449	TRUE	0.104311144348364	0.157114705700527	0.0823932159430198	0.136064340014118	0	0	0.0900402949922697	0	0.116135379172596	0	0.0266708226735913	0.0494747254410179	0	0	0.237795371714495	0
TCGA-50-5946-01A-11R-1755-07	male	63763109	1	TCGA-50-5946-01A-11R-1755-07	TCGA-50-5946	TCGA-50-5946-01A	1617	NA	Alive	62	white	Not Reported	Stage_IA	1617	0	1.63054517205184	TRUE	0	0.259445350724842	0.195012680746588	0.0066501706147945	0	0.0689789575679851	0.0641228569848063	0.0106579189892943	0.0483475573608452	0.0205894154090938	0.0191709665903457	0.0620689034258875	0.00119083471612699	0.114030547359625	0.124847400926766	0.00488643858300013
TCGA-55-7913-01B-11R-2241-07	female	73882865	1	TCGA-55-7913-01B-11R-2241-07	TCGA-55-7913	TCGA-55-7913-01B	62	561	Dead	61	black	Not Reported	Stage_IA	561	1	1.67455374917825	TRUE	0.0344042171418634	0.234956966990732	0.109906447740933	0.0617095503627196	0.0262330889094208	0.0677781130940506	0.0973811795736605	0.00650159792857129	0.0448658684407035	0	0.0102841880729739	0.0557927520118104	0.0027188624998074	0.125397556096781	0.109768914002187	0.0123006971337853
TCGA-44-6779-01A-11R-1858-07	female	25598731	1	TCGA-44-6779-01A-11R-1858-07	TCGA-44-6779	TCGA-44-6779-01A	NA	500	Dead	50	white	Not Reported	Stage_IIB	500	1	0.474224827428382	TRUE	0.0318859650638401	0.058027670088213	0.265808092350736	0.0231656984742731	0.18803819724978	0.0192197572466771	0.117603903880302	0.0388706661600036	0.0283995265763775	0.0126769836640631	0.0297420946022281	0.0592945948290919	0.00319195075207412	0.0311058690144889	0.0921284555990231	0.000840574448829096
TCGA-97-8172-01A-11R-2287-07	female	80510100	1	TCGA-97-8172-01A-11R-2287-07	TCGA-97-8172	TCGA-97-8172-01A	545	NA	Alive	75	white	Not Reported	Stage_IB	545	0	2.06640502877852	TRUE	0	0.218625415160748	0.0720545272725015	0.0427743149204781	0.110292799390667	0.0736596292525295	0.131387463821682	0.0305770164192551	0	0	0.0632837767450035	0.0643513179340064	0	0.0624984832757329	0.109389643085267	0.0211056127221289
TCGA-44-7661-01A-11R-2066-07	female	67080978	1	TCGA-44-7661-01A-11R-2066-07	TCGA-44-7661	TCGA-44-7661-01A	366	557	Dead	69	white	Not Reported	Stage_IB	557	1	1.53024109117501	TRUE	0	0.227733514824536	0.188630469896454	0.0119357589207208	0.0897052649919735	0.0264960201068315	0.129960568523071	0.0553845745234557	0.0197910113263808	0.00327349628359475	0.0205369959400777	0.0952874477082753	0.00809619278466153	0.0441998833571712	0.0767883887952958	0.00218041201749998
TCGA-50-5055-01A-01R-1628-07	female	26875141	1	TCGA-50-5055-01A-01R-1628-07	TCGA-50-5055	TCGA-50-5055-01A	785	1830	Dead	79	white	Not Reported	Stage_IIA	1830	1	0.580604273553218	TRUE	0.29002361777489	0.0624811200279184	0.0140315547743065	0.143476515992178	0	0	0.149410166340442	0.0500432963574432	0	0	0.00720879618652337	0	0	0	0.260323540703317	0.0230013918429824
TCGA-38-4628-01A-01R-1206-07	female	74931567	1	TCGA-38-4628-01A-01R-1206-07	TCGA-38-4628	TCGA-38-4628-01A	NA	1492	Dead	65	white	Not Reported	Stage_IIB	1492	1	1.47969402325941	TRUE	0.0463148326761627	0.241835614613915	0	0.196896289641455	0	0	0.266476581593138	0	0.0605232221816415	0	0.0340885365384354	0	0	0	0.153864922755252	0
TCGA-86-7713-01A-11R-2066-07	male	78300251	1	TCGA-86-7713-01A-11R-2066-07	TCGA-86-7713	TCGA-86-7713-01A	1157	NA	Alive	70	white	Not Reported	Stage_IIA	1157	0	1.76733374768221	TRUE	0	0.220147140539027	0.169752669557779	0	0.0529276955567911	0.0843423028607121	0.0794476213916807	0.0204209327929784	0.00901644137690613	0.0298961487510624	0.0152583306215759	0.0686427816515439	0.0148079741859489	0.130773097053526	0.0894477425955851	0.015119121064884
TCGA-44-2662-01A-01R-A278-07	male	43812864	1	TCGA-44-2662-01A-01R-A278-07	TCGA-44-2662	TCGA-44-2662-01A	1280	NA	Alive	65	white	Not Reported	Stage_IB	1280	0	0.955189837217458	TRUE	0	0.35368664423124	0	0.056960073496492	0.1734033217997	0	0.119683995249378	0.00205726645892088	0.0645453718224703	0.0546488560917329	0.0250063618099131	0.0511515454566096	0	0.0988565635835436	0	0
TCGA-67-6216-01A-11R-1755-07	female	38802258	1	TCGA-67-6216-01A-11R-1755-07	TCGA-67-6216	TCGA-67-6216-01A	141	NA	Alive	57	white	Not Reported	Stage_IA	141	0	0.807227643898049	TRUE	0.0522440183320699	0.2127629904642	0	0.0812400434259494	0.0438759515228178	0.0581191053049678	0.0971261650105788	0.0600790154310123	0.028905534413939	0	0.0501738143324927	0.0317182894653162	0.0353721747556444	0.0695201778802893	0.172271400791854	0.00659131886886844
TCGA-55-7283-01A-11R-2039-07	female	43518478	1	TCGA-55-7283-01A-11R-2039-07	TCGA-55-7283	TCGA-55-7283-01A	609	NA	Alive	76	white	Not Reported	Stage_IIIA	609	0	0.94756258973899	TRUE	0.0706511362122393	0.203816971007685	0.0185932344382006	0.08584444022648	0.00633038835009264	0.0842138024131871	0.103731081580308	0.0493469772976513	0.00391616524442128	0	0.0332918035866346	0.0446826858293696	0.0339963629250499	0.0703197849883527	0.191265165900329	0
TCGA-73-4659-01A-01R-1206-07	male	103639275	1	TCGA-73-4659-01A-01R-1206-07	TCGA-73-4659	TCGA-73-4659-01A	711	711	Dead	66	white	Not Reported	Stage_IIIA	711	1	2.20188842984454	TRUE	0.0325829984010234	0.323268288138321	0.0173588941323289	0.0823935740868665	0	0.0371230711767411	0.26437678546406	0	0.0325615905269731	0.0284506990266853	0.0400405429730916	0.0453159979340649	0	0.000547518075651926	0.0959495266152244	3.05134489674494e-05
TCGA-86-8073-01A-11R-2241-07	male	75919997	1	TCGA-86-8073-01A-11R-2241-07	TCGA-86-8073	TCGA-86-8073-01A	740	NA	Alive	58	white	Not Reported	Stage_IB	740	0	1.98154439734699	TRUE	0	0.321134685517594	0.173154149106273	0.0191219224009603	0	0.0200673900644095	0.225256783687602	0	0	0.0521782196097544	0.0208939630524287	0.067173533521752	0	0.0624698198994144	0.0320133197567843	0.006536213383027
TCGA-49-AARE-01A-11R-A41B-07	female	54237931	1	TCGA-49-AARE-01A-11R-A41B-07	TCGA-49-AARE	TCGA-49-AARE-01A	NA	1229	Dead	51	black	Not Reported	Stage_IA	1229	1	1.11998384062628	TRUE	0	0.386716718567562	0.0410528823414474	0.0516529114198016	0	0.0105806604519744	0.224676286800341	0	0.066900493475114	0	0.0286419859163667	0.02951447705163	0.0132543735857695	0.0758931601973276	0.0564774536400886	0.0146385965525773
TCGA-MN-A4N4-01A-12R-A24X-07	male	46062187	1	TCGA-MN-A4N4-01A-12R-A24X-07	TCGA-MN-A4N4	TCGA-MN-A4N4-01A	1175	NA	Alive	57	white	Not Reported	Stage_IA	1175	0	1.04642554885558	TRUE	0	0.265582376565764	0.0625563392120535	0.0283091347679466	0.105572180604334	0.0605457814610661	0.151859189367003	0.0214814038543651	0.00816506150484035	0	0.0260733624336185	0.0990997279858122	0.00883914297823012	0.0877121669580976	0.0546353635236983	0.0195687687831707
TCGA-55-8091-01A-11R-2241-07	male	60579652	1	TCGA-55-8091-01A-11R-2241-07	TCGA-55-8091	TCGA-55-8091-01A	600	NA	Alive	74	white	Not Reported	Stage_IB	600	0	1.35103272677598	TRUE	0	0.200450892250804	0.365788965877836	0	0	0	0.0747500265631975	0.0763156726881984	0.0426116320463947	0.0950378604208514	0.0343121472406765	0.0595124004013711	0	0.025789936193641	0.0134679607116813	0.0119625056053476
TCGA-05-4415-01A-22R-1858-07	male	46092883	1	TCGA-05-4415-01A-22R-1858-07	TCGA-05-4415	TCGA-05-4415-01A	NA	91	Dead	57	Not_report	Not Reported	Stage_IIIB	91	1	0.907692623222977	TRUE	0.144662915640856	0.168863669613146	0.0053950331807537	0.11178967393332	0	0.122929787182706	0.110129470579086	0	0.0824206748429351	0.0280263270485098	0.026731451359349	0.0363852715053875	0	0.0607495663222711	0.0990409879323122	0.00287517085936684
TCGA-75-5147-01A-01R-1628-07	female	69504415	1	TCGA-75-5147-01A-01R-1628-07	TCGA-75-5147	TCGA-75-5147-01A	1333	NA	Alive	NA	Not_report	Not Reported	Stage_IB	1333	0	1.7926526459979	TRUE	0.152554192588911	0.0448327579449216	0.0846955000741394	0.153901379737416	0.103662173576751	0	0.151730885867459	0.0374113120560785	0	0	0.016622620044694	0.0363977575208427	0.0439895478802282	0.0130732599740309	0.136852616916654	0.0242759958178734
TCGA-78-7154-01A-11R-2039-07	male	41339647	1	TCGA-78-7154-01A-11R-2039-07	TCGA-78-7154	TCGA-78-7154-01A	NA	593	Dead	72	white	Not Reported	Stage_IIIA	593	1	0.847111186905701	TRUE	0.0241583889072466	0.302646986113229	0.160915231638012	0	0	0.0319593094741745	0.195423271432753	0	0.0378032177451914	0.0153962072995073	0.0306300548824526	0.0457309120975248	0	0.0303431161565991	0.124993304253309	0
TCGA-05-4418-01A-01R-1206-07	male	76213563	1	TCGA-05-4418-01A-01R-1206-07	TCGA-05-4418	TCGA-05-4418-01A	NA	274	Dead	69	Not_report	Not Reported	Stage_IIIA	274	1	1.42187660376216	TRUE	0.240664595967453	0.155558352520758	0.0225813277603925	0.0984721216631463	0	0.043677775707964	0.146038216111548	0	0.064099457929333	0	0.00602379215878343	0.0185277978828549	0.00892931670041081	0.0194997011974458	0.139757348164286	0.0361701962356255
TCGA-55-1595-01A-01R-0946-07	female	71415448	1	TCGA-55-1595-01A-01R-0946-07	TCGA-55-1595	TCGA-55-1595-01A	1479	NA	Alive	74	asian	Not Reported	Stage_IA	1479	0	1.71715486838061	TRUE	0.00967341936889349	0.219791413511654	0.100193619626426	0.0286449222246863	0.0762884820921465	0.0821362843123638	0.0939661755942522	0.0388387369203096	0.000583946366962081	0.00539815776720002	0.0185361907314505	0.0777102615572881	0.0322742858752756	0.0781894222202145	0.11835104696705	0.0194236348638263
TCGA-99-AA5R-01A-11R-A39D-07	female	42357256	1	TCGA-99-AA5R-01A-11R-A39D-07	TCGA-99-AA5R	TCGA-99-AA5R-01A	658	NA	Alive	70	black	Not Reported	Stage_IA	658	0	0.963993932826453	TRUE	0.0112418661609623	0.255033846655944	0.167972604268759	0	0.0722540653988457	0.0647731611381888	0.189167594302381	0.0186376909877525	0	0	0.0288320550099236	0.0317705253868668	0.0155583282519941	0.0111032320784698	0.107458141544198	0.0261968888157151
TCGA-95-A4VK-01A-11R-A262-07	female	43382554	1	TCGA-95-A4VK-01A-11R-A262-07	TCGA-95-A4VK	TCGA-95-A4VK-01A	651	NA	Alive	74	white	Not Reported	Stage_IIIA	651	0	1.03755098605518	TRUE	0.0264043070085391	0.226647876453118	0.0401839788588043	0	0.108524910746303	0.134068252321771	0.0881325016661093	0.0261494820109134	0.0132392159322737	0	0.0120790697055889	0.0556826892286934	0.035828508878994	0.111112619408086	0.111280491079026	0.0106660967017799
TCGA-97-8175-01A-11R-2287-07	female	63381042	1	TCGA-97-8175-01A-11R-2287-07	TCGA-97-8175	TCGA-97-8175-01A	551	NA	Alive	55	white	Not Reported	Stage_IB	551	0	1.38815755798358	TRUE	0.0728391020295057	0.204529415319338	0.0934336115282956	0.0676685835935001	0.0661678936126492	0.0147744381715195	0.126330616282785	0.0283425540450405	0.0876657284456399	0	0.0207053686428378	0.0189117051279847	0.0476078895660512	0.0737539087434241	0.0772691848914286	0
TCGA-50-5941-01A-11R-1755-07	female	33915616	1	TCGA-50-5941-01A-11R-1755-07	TCGA-50-5941	TCGA-50-5941-01A	1474	NA	Alive	55	white	Not Reported	Stage_IIIA	1474	0	0.746291194477281	TRUE	0	0.108380566414914	0.147445463447514	0.0976979892509669	0.166015998435713	0.00342021556950017	0.16968924625082	0.0659891243075	0	0.0069156614539057	0.0297120691938389	0.0256958705087611	0	0.0270339659035561	0.135699894504055	0.0163039347589548
TCGA-44-2657-01A-01R-1107-07	female	36069891	1	TCGA-44-2657-01A-01R-1107-07	TCGA-44-2657	TCGA-44-2657-01A	1351	NA	Alive	74	white	Not Reported	Stage_IB	1351	0	0.79461293656152	TRUE	0.0367577318992956	0.130866359980575	0	0.179269169064261	0.134597387935774	0	0.178331385588233	0.0635100527171808	0	0	0.0279131111786072	0	0	0.0724690768498778	0.133705001173862	0.042580723612334
TCGA-44-A4SS-01A-11R-A24X-07	male	38697317	1	TCGA-44-A4SS-01A-11R-A24X-07	TCGA-44-A4SS	TCGA-44-A4SS-01A	415	NA	Alive	73	white	Not Reported	Stage_IA	415	0	0.892139712032365	TRUE	0	0.331694912960611	0.205487796177153	0.0191756894675985	0.0232394949615678	0	0.310546536716375	0	0	0.0185703715637673	0.0137725038968918	0.0378458767960328	0	0.0361171836234976	0	0.00354963383650523
TCGA-05-4250-01A-01R-1107-07	female	63024011	1	TCGA-05-4250-01A-01R-1107-07	TCGA-05-4250	TCGA-05-4250-01A	NA	121	Dead	79	Not_report	Not Reported	Stage_IIIA	121	1	1.37092239265077	TRUE	0.0865877669235048	0.14747698446005	0.226452313114947	0.0811151148793239	0.0189765829887471	0.00153366560326403	0.108718176658026	0.0366429218109564	0.0505024344071573	0	0.0129714496819483	0.0591024939923491	0.0200555683354028	0.0400228585604411	0.109369266596348	0.00047240198753308
TCGA-50-5044-01A-21R-1858-07	female	27287609	1	TCGA-50-5044-01A-21R-1858-07	TCGA-50-5044	TCGA-50-5044-01A	NA	624	Dead	72	white	Not Reported	Stage_IIIB	624	1	0.475880346737439	TRUE	0.0518233146684303	0.260728339673269	0.0973549554151433	0.0649009480341044	0.0142811585280502	0	0.128299636473334	0.0477491032070254	0.0487673015602312	0	0.0298607665829067	0.0677667606594584	0.091599967605482	0	0.0800657372653159	0.0168020103272493
TCGA-64-1676-01A-01R-0946-07	male	36435686	1	TCGA-64-1676-01A-01R-0946-07	TCGA-64-1676	TCGA-64-1676-01A	1728	NA	Alive	58	white	Not Reported	Stage_IA	1728	0	0.612899833097916	TRUE	0.193288431472621	0.153846538183954	0	0.146812832901707	0	0	0.158247400600985	0.00426723859081063	0.101619250027478	0	0.00697978493454741	0	0	0	0.234938523287897	0
TCGA-64-5774-01A-01R-1628-07	male	43217538	1	TCGA-64-5774-01A-01R-1628-07	TCGA-64-5774	TCGA-64-5774-01A	2676	NA	Alive	60	white	Not Reported	Stage_IB	2676	0	0.985376546830604	TRUE	0.0210614318187549	0.209335929339248	0.158914131351147	0.0659712444219785	0	0.0519220599315025	0.0520269792386501	0.0114801297164237	0.0555809971962035	0.0363250141932624	0.0198416231350307	0.0760521967235847	0.00945683692607296	0.0882605698128063	0.114608807970773	0.0291620482245614
TCGA-78-7220-01A-11R-2039-07	female	43185631	1	TCGA-78-7220-01A-11R-2039-07	TCGA-78-7220	TCGA-78-7220-01A	NA	807	Dead	53	white	Not Reported	Stage_IIIA	807	1	0.981180567190328	TRUE	0	0.244451469992768	0.136613558698981	0	0.0765371468529419	0.0949988137077226	0.136003508107549	0	0.0181126333149348	0.0225004449335216	0.0211213693702252	0.0657510103792232	0.00263736330605817	0.108849689277789	0.0608793417759349	0.0115436502823512
TCGA-44-2665-01B-06R-A277-07	female	8615501	1	TCGA-44-2665-01B-06R-A277-07	TCGA-44-2665	TCGA-44-2665-01B	1301	NA	Alive	55	white	Not Reported	Stage_IIB	1301	0	0.205397705992596	TRUE	0	0.999999999999986	0	0	0	0	0	0	0	0	0	0	0	0	0	0
TCGA-44-3398-01A-01R-1107-07	female	60032308	1	TCGA-44-3398-01A-01R-1107-07	TCGA-44-3398	TCGA-44-3398-01A	1163	NA	Alive	77	white	Not Reported	Stage_IA	1163	0	1.28457170657448	TRUE	0.213500007041234	0.214428382668606	0	0.0459572141364606	0	0.0280343814447992	0.211334211116947	0.0596313590824823	0	0	0.0247941518292012	0	0.0337551628377128	0	0.168565129842557	0
TCGA-J2-A4AD-01A-11R-A24H-07	female	52572872	1	TCGA-J2-A4AD-01A-11R-A24H-07	TCGA-J2-A4AD	TCGA-J2-A4AD-01A	287	550	Dead	61	white	Not Reported	Stage_IA	550	1	1.34063237181532	TRUE	0	0.280706699303535	0.116001812245296	0	0.0802314906925494	0.0478004661948666	0.0855770613689952	0.0318983459702147	0.0683149376965517	0.000481180545483892	0.0313899782563194	0.0788761240204267	0.0139545497249185	0.131502918309902	0.0205707476006994	0.0126936880702422
TCGA-55-6981-01A-11R-1949-07	female	24458591	1	TCGA-55-6981-01A-11R-1949-07	TCGA-55-6981	TCGA-55-6981-01A	NA	1379	Dead	53	white	Not Reported	Stage_IIIA	1379	1	0.521073658063763	TRUE	0	0.251448073039189	0.162089766946412	0.0190373392841851	0.0661245792430393	0.0192455012164787	0.082654072091368	0.0438025636950786	0.0534671642442239	0.0167017350731595	0.0417217908757322	0.0729170738609779	0	0.13417082754493	0.0181888638895564	0.0184306489956704
TCGA-62-A46P-01A-11R-A24H-07	male	30434138	1	TCGA-62-A46P-01A-11R-A24H-07	TCGA-62-A46P	TCGA-62-A46P-01A	NA	594	Dead	65	white	Not Reported	Stage_IB	594	1	0.590787414387473	TRUE	0.0615088191460015	0.274531467320284	0	0.0831149577069217	0	0.0300609350298158	0.132321584117916	0.00719220326903015	0.0630016633590629	0	0.0161054572221474	0.0261621767202748	0.0549012467233199	0.0749297303502962	0.170033079446246	0.00613667958868276
TCGA-86-7955-01A-11R-2187-07	male	67673307	1	TCGA-86-7955-01A-11R-2187-07	TCGA-86-7955	TCGA-86-7955-01A	1072	NA	Alive	62	white	Not Reported	Stage_IB	1072	0	1.52664750564161	TRUE	0.0136101111981642	0.244452607738527	0.087419178449682	0.0410099626086708	0.0369808004211727	0.0776812595318091	0.0610950973789998	0.0195959796494893	0.0611588479133163	0	0.0250522593246949	0.0539012763214931	0.0279229036333719	0.139736746216795	0.0998183857736508	0.0105645838401633
TCGA-67-3771-01A-01R-0946-07	female	32381649	1	TCGA-67-3771-01A-01R-0946-07	TCGA-67-3771	TCGA-67-3771-01A	610	NA	Alive	77	black	Not Reported	Stage_IA	610	0	0.780789523075497	TRUE	0.00968832487437565	0.347317483248087	0	0.0610923864916236	0.068681827657924	0.0575939929952206	0.285240917676435	0	0	0	0.0079309637168847	0.0332557704437029	0	0.0296602114703796	0.0582629416080941	0.0412751798172727
TCGA-38-4625-01A-01R-1206-07	female	94099370	1	TCGA-38-4625-01A-01R-1206-07	TCGA-38-4625	TCGA-38-4625-01A	2973	NA	Alive	66	white	Not Reported	Stage_IB	2973	0	1.97189099644868	TRUE	0.118971171055684	0.140923882504506	0.133376812087968	0.146116724597106	0	0	0.15768584592965	0.0256177248041495	0.0389242307333234	0.0120458728135852	0.0276008358845602	0.0289059558168498	0.0473630705447971	0.0370602556675063	0.0779086326398742	0.00749898492043917
TCGA-86-8054-01A-11R-2241-07	male	61774793	1	TCGA-86-8054-01A-11R-2241-07	TCGA-86-8054	TCGA-86-8054-01A	1148	NA	Alive	61	white	Not Reported	Stage_IIB	1148	0	1.39022390062981	TRUE	0	0.175514699338686	0.270470500810635	0	0	0.0703892990148743	0.0411961435524296	0	0.0601569846148927	0.0530387740706755	0.0170668290562052	0.0466033956570674	0	0.0337021568996598	0.231861216984875	0
TCGA-50-5935-01A-11R-1755-07	female	32997254	1	TCGA-50-5935-01A-11R-1755-07	TCGA-50-5935	TCGA-50-5935-01A	653	653	Dead	86	white	Not Reported	Stage_IA	653	1	0.733220694797747	TRUE	0.0593819395547417	0.164851651495145	0.0643381043044461	0.0852209387070296	0.0876738303845444	0.0515726042900275	0.0956363299119271	0.0722900345816168	0.0166618359907393	0	0.0216062205094655	0.0490136225558674	0.0124471867205724	0.0790020599979382	0.134915205516968	0.00538843547897009
TCGA-55-8089-01A-11R-2241-07	male	66962229	1	TCGA-55-8089-01A-11R-2241-07	TCGA-55-8089	TCGA-55-8089-01A	100	702	Dead	56	white	Not Reported	Stage_IA	702	1	1.46842145515991	TRUE	0	0.160295973280719	0.114341369803908	0.10390230412853	0.14852511012582	0.075098415145517	0.237303841364052	0.0226429840154905	0	0	0.00488023209728404	0.024504006382427	0	0.0165875695117771	0.0730367442198795	0.0188814499245963
TCGA-67-6217-01A-11R-1755-07	female	38494301	1	TCGA-67-6217-01A-11R-1755-07	TCGA-67-6217	TCGA-67-6217-01A	422	NA	Alive	73	white	Not Reported	Stage_IIA	422	0	0.879338813128659	TRUE	0	0.11531859690936	0.056495226968605	0.0745432830478551	0.227826733763566	0.0371076224894963	0.116420453708569	0.0837855256578159	0	0	0.0134117193029332	0.0335798028007084	0.0194778459371118	0.0741868561641186	0.137215978692797	0.0106303545570641
TCGA-97-8179-01A-11R-2287-07	male	52537420	1	TCGA-97-8179-01A-11R-2287-07	TCGA-97-8179	TCGA-97-8179-01A	435	NA	Alive	72	white	Not Reported	Stage_IA	435	0	1.23673424081879	TRUE	0	0.296562341087357	0.085439210478613	0.0523406467036732	0.0571388564997263	0.0393141276673125	0.200975050132849	1.8726830306133e-05	0	0.0336485779502257	0.0199858653542036	0.0648641781517555	0.00475388533427729	0.0942642180360101	0.0479919200160115	0.00270239575767905
TCGA-38-4629-01A-02R-1206-07	male	76757141	1	TCGA-38-4629-01A-02R-1206-07	TCGA-38-4629	TCGA-38-4629-01A	NA	864	Dead	68	white	Not Reported	Stage_IIB	864	1	1.42998947000681	TRUE	0.125063842689966	0.154371664212435	0.122959945910294	0.184518082538539	0	0	0.238177121475533	0.0253149045216275	0.0528500977827487	0	0.0110207420176924	0	0	0	0.085723598851164	0
TCGA-50-5939-01A-11R-1628-07	male	30992597	1	TCGA-50-5939-01A-11R-1628-07	TCGA-50-5939	TCGA-50-5939-01A	NA	460	Dead	85	white	Not Reported	Stage_IB	460	1	0.639226218855861	TRUE	0.01294746892893	0.237547252496793	0.0937332771922871	0.0248590695247415	0.102192283389965	0.0360130800923313	0.144259915861015	0	0.0492630496943605	0.0155637549030693	0.0200674639380813	0.0784675275186172	0.0118592373834859	0.0453536593687055	0.101695486498119	0.0261774732094992
TCGA-55-A48Y-01A-11R-A24H-07	male	43835538	1	TCGA-55-A48Y-01A-11R-A24H-07	TCGA-55-A48Y	TCGA-55-A48Y-01A	630	NA	Alive	69	white	Not Reported	Stage_IIA	630	0	0.839500110037285	TRUE	0	0.337919215527333	0.109189407638747	0	0.0228671682437395	0.0356763637216931	0.108831651287394	0.00758544351368245	0.0770627878752092	0	0.0230258132819746	0.0873550307562208	0.00838209158812896	0.0817345374325392	0.0716939022925287	0.0286765868408088
TCGA-97-8176-01A-11R-2403-07	male	35338090	1	TCGA-97-8176-01A-11R-2403-07	TCGA-97-8176	TCGA-97-8176-01A	252	468	Dead	63	white	Not Reported	Stage_IIIA	468	1	0.817104500640854	TRUE	0.00710187997237466	0.342677205721851	0.0177836153461162	0.0231053330069802	0.013157951157857	0.0896653587686561	0.172748011466568	0	0.0447021962434822	0	0.0252212719428016	0.045513506563116	0.0167488530184407	0.0820692296418726	0.111934706102228	0.00757088104765537
TCGA-50-5931-01A-11R-1755-07	female	32259238	1	TCGA-50-5931-01A-11R-1755-07	TCGA-50-5931	TCGA-50-5931-01A	NA	434	Dead	75	white	Not Reported	Stage_IB	434	1	0.836785831510204	TRUE	0.0794112380032405	0.252163712173187	0.114344457591105	0	0	0.0829818430950908	0.0984129777748661	0.000932055907738927	0.034170399682124	0	0.017261415432561	0.0859934313920489	0.0111192962116168	0.0773928917006648	0.145556401886343	0.000259879149413778
TCGA-91-6829-01A-21R-1858-07	male	39010072	1	TCGA-91-6829-01A-21R-1858-07	TCGA-91-6829	TCGA-91-6829-01A	NA	1258	Dead	78	white	Not Reported	Stage_IB	1258	1	0.930118518631885	TRUE	0	0.182731233654326	0.0800358046653474	0.0673555582282968	0.118736402625284	0.0500382851666319	0.110137842763351	0.0352963141614946	0	0.0192303018837834	0.0482861615952485	0.149010361985553	0.00228245177643394	0.0803055862314913	0.0538146746552814	0.00273902060747875
TCGA-49-6744-01A-11R-1858-07	female	43017353	1	TCGA-49-6744-01A-11R-1858-07	TCGA-49-6744	TCGA-49-6744-01A	1683	NA	Alive	64	white	Not Reported	Stage_IIA	1683	0	0.979460161850093	TRUE	0.05748330068344	0.16512527729212	0.0530961593764181	0.0664934505386189	0.136709152760804	0.0436690135610108	0.159286166457204	0.0597089214693773	0	0	0.0418550988055892	0.0434086787596908	0.00606193749864515	0.0236399384175061	0.11802401089283	0.0254388934867461
TCGA-50-5072-01A-21R-1858-07	male	47543774	1	TCGA-50-5072-01A-21R-1858-07	TCGA-50-5072	TCGA-50-5072-01A	246	250	Dead	74	white	Not Reported	Stage_IIIA	250	1	1.06276082070154	TRUE	0.0753036246956016	0.266176208503055	0.130182675223237	0	0.0182048093604518	0.0655463473892044	0.145989194984644	0.00574975714041005	0.0366184519806153	0.0175431017488769	0.0231109333101001	0.070160935502344	0	0.0766324603637718	0.0540103030133914	0.0147711967842973
TCGA-MP-A4SW-01A-21R-A24X-07	male	49242565	1	TCGA-MP-A4SW-01A-21R-A24X-07	TCGA-MP-A4SW	TCGA-MP-A4SW-01A	NA	1778	Dead	53	white	Not Reported	Stage_IIB	1778	1	1.11764835888837	TRUE	0	0.235987109569799	0.0326828385371114	0.062882672510958	0.131247918520792	0.0538240013543595	0.159422155497518	0.0620234437736569	0	0.00957371668495929	0.0176475933807255	0.035699171614082	0.00396787230963118	0.108676078282085	0.0531509008969894	0.0332145270673324
TCGA-78-7162-01A-21R-2066-07	male	60861964	1	TCGA-78-7162-01A-21R-2066-07	TCGA-78-7162	TCGA-78-7162-01A	NA	3169	Dead	75	white	Not Reported	Stage_IA	3169	1	1.22815944289759	TRUE	0.0237365009968844	0.21807924017957	0.146039655460503	0	0.0863148522841343	0.0508951414340794	0.170855978406999	0.00576351661659289	0	0.00883605348050107	0.0320251663028972	0.0428097233997759	0.0275874457122339	0.0635322416568006	0.112956526388475	0.0105679576805535
TCGA-55-A48Z-01A-12R-A24X-07	female	46181571	1	TCGA-55-A48Z-01A-12R-A24X-07	TCGA-55-A48Z	TCGA-55-A48Z-01A	651	NA	Alive	60	white	Not Reported	Stage_IIIB	651	0	1.12644825573848	TRUE	0	0.187429342587975	0.0394505284784687	0.115794042139888	0.129250424216308	0.0257276745619461	0.130428258330261	0.0669054097670566	0	0.00443559857646526	0.0270027330273304	0.065792643514873	0.026595820527176	0.0665542267897755	0.081877512401078	0.0327557850813981
TCGA-78-8662-01A-11R-2403-07	female	31026854	1	TCGA-78-8662-01A-11R-2403-07	TCGA-78-8662	TCGA-78-8662-01A	NA	3361	Dead	53	Not_report	Not Reported	Stage_IB	3361	1	0.679781678792345	TRUE	0.060593959942596	0.263123694066199	0	0.0112790808032296	0	0.086744058480641	0.0994818142317652	0	0.0364735759301484	0	0.0143127077988787	0.0148834406939836	0.0654015153815779	0.04056495997591	0.307141192695071	0
TCGA-MN-A4N5-01A-11R-A24X-07	male	54194584	1	TCGA-MN-A4N5-01A-11R-A24X-07	TCGA-MN-A4N5	TCGA-MN-A4N5-01A	84	NA	Alive	63	white	Not Reported	Stage_IA	84	0	1.32362981094822	TRUE	0	0.149958581413942	0.0343163771913932	0.0605921673004687	0.190364558841916	0.104147833319479	0.138629416835277	0.0289670592470074	0.00258585398725396	0	0.016164480547025	0.0440624084399244	0.0269075675757814	0.0872263374654603	0.111125132270905	0.00495222556416539
TCGA-78-8640-01A-11R-2403-07	male	36379387	1	TCGA-78-8640-01A-11R-2403-07	TCGA-78-8640	TCGA-78-8640-01A	7062	NA	Alive	59	Not_report	Not Reported	Stage_IIA	7062	0	0.800031860889292	TRUE	0	0.440616778486478	0	0.00261047330479437	0	0.0401030399745994	0.280271790156241	0	0.0420938294968885	0	0.0408601474258899	0.0212639467649693	0	0.0477815529364547	0.0667195263696934	0.0176789150839912
TCGA-95-7562-01A-11R-2241-07	male	65072140	1	TCGA-95-7562-01A-11R-2241-07	TCGA-95-7562	TCGA-95-7562-01A	NA	87	Dead	71	black	Not Reported	Stage_IIA	87	1	1.41625500226886	TRUE	0	0.157114006765208	0.396607888195893	0.012707080359231	0	0	0.0723715829288435	0.0108103304215376	0.0898783479488921	0.0639835972452684	0.0263107533752041	0.0224991038552274	0	0.0476478931185139	0.100069415786181	0
TCGA-73-4676-01A-01R-1755-07	male	40327213	1	TCGA-73-4676-01A-01R-1755-07	TCGA-73-4676	TCGA-73-4676-01A	164	281	Dead	45	white	Not Reported	Stage_IIA	281	1	0.818005822842908	TRUE	0.0572808525846593	0.279641577154447	0	0.0932435411344048	0	0.0381965085745613	0.132299250389736	0	0.138740969350118	0	0.0408717786102212	0.0184573716564706	0	0.0397173792878702	0.161550771257512	0
TCGA-55-1596-01A-01R-0946-07	male	35088261	1	TCGA-55-1596-01A-01R-0946-07	TCGA-55-1596	TCGA-55-1596-01A	2065	NA	Alive	55	asian	Not Reported	Stage_IIB	2065	0	0.784725720590943	TRUE	0.101623650986682	0.0464163738509105	0.0897343545928116	0.0916444966780307	0.167709965637164	0.0449861992792618	0.112011082227157	0	0.0382701692301434	0	0.0171937968834237	0.0363913330746159	0.051345907312704	0.0648344541731481	0.123829923089668	0.0140082929842798
TCGA-64-1680-01A-02R-0946-07	male	32812081	1	TCGA-64-1680-01A-02R-0946-07	TCGA-64-1680	TCGA-64-1680-01A	1126	NA	Alive	63	white	Not Reported	Stage_IV	1126	0	0.614793139443979	TRUE	0.111382064719993	0.229491363534241	0	0	0	0.0290988085451934	0.0915197210688266	0.0733260245274716	0.00111658497500761	0	0.0447438323718621	0	0.0664287418590537	0.0139822185685454	0.338910639829806	0
TCGA-97-7552-01A-11R-2039-07	male	50186786	1	TCGA-97-7552-01A-11R-2039-07	TCGA-97-7552	TCGA-97-7552-01A	1932	NA	Alive	70	white	Not Reported	Stage_IB	1932	0	1.09447144358911	TRUE	0.0413615812165073	0.0381244986537684	0.29075826727175	0	0.224051666990305	0.0155902051578416	0.120076468499653	0.0405054606777618	0.00112827945020943	0	0.0186582733021817	0.0310601563328918	0.00592868449927641	0.0196132089140322	0.112399939336971	0.0407433096968496
TCGA-69-7763-01A-11R-2170-07	male	39743981	1	TCGA-69-7763-01A-11R-2170-07	TCGA-69-7763	TCGA-69-7763-01A	690	NA	Alive	69	white	Not Reported	Stage_IA	690	0	0.811466655410469	TRUE	0.073378325940838	0.261994569281798	0.0494232268285968	0.056519041073109	0	0.0641221076367224	0.124296928208122	0.0227691990356156	0.00690337891918352	0	0.0169946183120054	0.0786157516971319	0.0265002545023112	0.0697886020866574	0.124201659458178	0.024492337019731
TCGA-73-4670-01A-01R-1206-07	female	91499844	1	TCGA-73-4670-01A-01R-1206-07	TCGA-73-4670	TCGA-73-4670-01A	131	NA	Alive	69	white	Not Reported	Stage_IV	131	0	1.6714750837732	TRUE	0.00328868127098031	0.221237109370197	0.273715311206649	0	0	0	0	0	0.206737774875211	0.0430867551962338	0.0276023110601104	0.0250700373881275	0	0	0.19926201963249	0
TCGA-50-5944-01A-11R-1755-07	female	36022531	1	TCGA-50-5944-01A-11R-1755-07	TCGA-50-5944	TCGA-50-5944-01A	1750	NA	Alive	69	white	Not Reported	Stage_IA	1750	0	0.753624656747699	TRUE	0	0.242148084762062	0.104523484467362	0.065130031546709	0.0552083666766768	0	0.144685218361217	0.0709648911286624	0	0.0199557181011922	0.0417344998211609	0.0714599821100956	0.0163213731904173	0.087783049343527	0.0796469010055091	0.000438399485408608
TCGA-64-5779-01A-01R-1628-07	male	32195953	1	TCGA-64-5779-01A-01R-1628-07	TCGA-64-5779	TCGA-64-5779-01A	864	NA	Alive	61	white	Not Reported	Stage_IIIA	864	0	0.71812199111135	TRUE	0.00311266471102489	0.277913880407039	0.157721945691882	0	0.0733169680444579	0.031884237025338	0.0847070467501481	0.0300171334661673	0	0	0.0108792867432147	0.0764344313342829	0.00828875526616295	0.0739782262588254	0.0826574270249388	0.0890879972765189
TCGA-75-5146-01A-01R-1628-07	male	31199974	1	TCGA-75-5146-01A-01R-1628-07	TCGA-75-5146	TCGA-75-5146-01A	2368	NA	Alive	NA	Not_report	Not Reported	Stage_IB	2368	0	0.652850333725626	TRUE	0.121117493116145	0.251626038098065	0	0.0696098318333566	0	0.0369466396462466	0.17183462041657	0.0261079647531918	0.0220567631289734	0	0.0156865199784854	0.024219808374698	0.0524610836924741	0.041552411877826	0.153018932982746	0.0137618921012224
TCGA-97-7546-01A-11R-2039-07	female	45168893	1	TCGA-97-7546-01A-11R-2039-07	TCGA-97-7546	TCGA-97-7546-01A	1285	NA	Alive	76	white	Not Reported	Stage_IA	1285	0	1.07693221852403	TRUE	0.000864769601968907	0.208738259132516	0.0850769459497778	0	0.130839000996459	0.0819457435575426	0.0864735423730652	0.0731306038354687	0	0.0113871701145436	0.0362896622557146	0.069476802894772	0.0143308695940102	0.0785613065027764	0.111048059380203	0.0118372638111826
TCGA-55-7911-01A-11R-2170-07	female	42014481	1	TCGA-55-7911-01A-11R-2170-07	TCGA-55-7911	TCGA-55-7911-01A	537	NA	Alive	70	white	Not Reported	Stage_IA	537	0	1.00037893122752	TRUE	0.0308438944115325	0.164009514434568	0.210797032101529	0.0655093571192453	0.0734953034026745	0.00650951651175317	0.0963290190969928	0.0395167402588806	0.0345515071267127	0	0.0171233459352708	0.0257611610857654	0.040764842509269	0.0790074296909536	0.105359605295568	0.0104217310192848
TCGA-55-8511-01A-11R-2403-07	female	38162691	1	TCGA-55-8511-01A-11R-2403-07	TCGA-55-8511	TCGA-55-8511-01A	552	NA	Alive	73	white	Not Reported	Stage_IB	552	0	0.839997073005102	TRUE	0	0.256055727328086	0.0497356964826907	0.07005240549187	0.0992976118400442	0.0305569166841658	0.112221325305826	0.0164280021953144	0.0929886508015386	0	0.0220117178994195	0.0716096958400806	0	0.0680910936559842	0.077833179167485	0.0331179773074953
TCGA-44-5644-01A-21R-2039-07	female	31376189	1	TCGA-44-5644-01A-21R-2039-07	TCGA-44-5644	TCGA-44-5644-01A	863	NA	Alive	51	white	Not Reported	Stage_IB	863	0	0.726323354858091	TRUE	0.0117302044114187	0.282399109765865	0.112327959155021	0	0.0213887367708576	0.110985063090916	0.0664770266368326	0.0233834883847266	0.0313570130435811	0	0.0161999825607764	0.0683261781263112	0.0182022429421251	0.117502996316353	0.100275768643246	0.0194442301519705
TCGA-55-8512-01A-11R-2403-07	male	41123856	1	TCGA-55-8512-01A-11R-2403-07	TCGA-55-8512	TCGA-55-8512-01A	3	607	Dead	41	white	Not Reported	Stage_IV	607	1	0.936232072163467	TRUE	0	0.27765234332631	0.119539449004191	0.00576908301904163	0.0616645794551548	0.0656993032684101	0.142477269399638	0	0.0255366419400204	0.0201265860492205	0.0255827025820332	0.0621642776302426	0.00165671620494482	0.11881651564608	0.0639773956896277	0.00933713678508559
TCGA-75-5125-01A-01R-1755-07	male	38216584	1	TCGA-75-5125-01A-01R-1755-07	TCGA-75-5125	TCGA-75-5125-01A	NA	2027	Dead	NA	Not_report	Not Reported	Stage_IIB	2027	1	0.897317923746379	TRUE	0	0.196772883479775	0.191168965312422	0.0361691697135664	0.0698242775423898	0.0421535067834763	0.115324375767745	0.0479969544259066	0.00750721390037361	0.0232870622665968	0.0228310112367699	0.0689839656873584	0	0.0687712561233217	0.102356568630399	0.00685278912989996
TCGA-38-4626-01A-01R-1206-07	female	103673396	1	TCGA-38-4626-01A-01R-1206-07	TCGA-38-4626	TCGA-38-4626-01A	3674	NA	Alive	57	white	Not Reported	NA	3674	0	2.03774591481411	TRUE	0.00309040013754214	0.373803486766138	0	0.0141173906507609	0.0911648016500892	0.055550155039001	0.347402708238882	0	0	0	0.0386069084198581	0.0386804390410024	0	0.00569883207967718	0.0272688949827382	0.00461598299431082
TCGA-49-6742-01A-11R-1858-07	male	30207363	1	TCGA-49-6742-01A-11R-1858-07	TCGA-49-6742	TCGA-49-6742-01A	445	488	Dead	70	white	Not Reported	Stage_IIA	488	1	0.658851146480554	TRUE	0.0569334332496387	0.235167882676129	0.0609797942772269	0	0.0837614884504457	0.0883237930957171	0.143877074314268	0	0.0292739912475177	0	0.0286915388833137	0.0386927210777738	0.0461304653608291	0.081795680956947	0.101735074645871	0.00463706176432253
TCGA-75-6212-01A-11R-1755-07	female	30908501	1	TCGA-75-6212-01A-11R-1755-07	TCGA-75-6212	TCGA-75-6212-01A	NA	1516	Dead	NA	Not_report	Not Reported	Stage_IIB	1516	1	0.569424705689598	TRUE	0.134528601962509	0.197682388636795	0	0.0711593282698785	0.00955190423495193	0.0137374482507909	0.139332883039181	0.0838979523302366	0	0.000481247347856484	0.0830542359605375	0	0.0160837409985764	0.0598700021844338	0.189437230776611	0.00118303600764316
TCGA-44-8119-01A-11R-2241-07	male	90176346	1	TCGA-44-8119-01A-11R-2241-07	TCGA-44-8119	TCGA-44-8119-01A	285	NA	Alive	73	white	Not Reported	Stage_IIB	285	0	1.90358407170639	TRUE	0	0.221560761802298	0.323261121134231	0	0	0	0.058582453631146	0.00609383977875396	0.0811460379950574	0.0437404633449657	0.0157782670987135	0.101475224583272	0	0.0313544997973949	0.103654656512953	0.0133526743212148
TCGA-69-7764-01A-11R-2170-07	male	33447747	1	TCGA-69-7764-01A-11R-2170-07	TCGA-69-7764	TCGA-69-7764-01A	414	NA	Alive	75	white	Not Reported	Stage_IA	414	0	0.736870542507763	TRUE	0.0373055661925039	0.256234521724693	0.131012200677032	0	0.0454280622349221	0.096215729923185	0.0973728053334355	0.0218463574143897	0.00628898957000316	0	0.0128367876126847	0.0534557122341255	0.0036779082655333	0.112495915870244	0.10554252450144	0.0202869184458088
TCGA-38-4631-01A-01R-1755-07	female	28990293	1	TCGA-38-4631-01A-01R-1755-07	TCGA-38-4631	TCGA-38-4631-01A	NA	354	Dead	72	white	Not Reported	Stage_IB	354	1	0.552842997627579	TRUE	0	0.528166742918841	0	0	0	0	0.471833257081161	0	0	0	0	0	0	0	0	0
TCGA-38-A44F-01A-11R-A24H-07	male	39303564	1	TCGA-38-A44F-01A-11R-A24H-07	TCGA-38-A44F	TCGA-38-A44F-01A	133	NA	Alive	80	white	Not Reported	Stage_IB	133	0	0.931138794167371	TRUE	0.0704166919274182	0.111322530304314	0.189659227965056	0.0208395155197902	0.15790781227997	0	0.146129049857053	0.0479190798865752	0	0	0.0464544304125858	0.0262046750681022	0.0397139447295616	0.0130319753557513	0.10188122019604	0.0285198464977825
TCGA-83-5908-01A-21R-2287-07	female	54429065	1	TCGA-83-5908-01A-21R-2287-07	TCGA-83-5908	TCGA-83-5908-01A	824	NA	Alive	59	white	Not Reported	Stage_IA	824	0	1.32496024109697	TRUE	0	0.110901424369282	0.496743694074018	0.0332190851130029	0.0343549936566799	0	0.0899234792210442	0.0278605755289947	0.0542538579983286	0.0403195237834625	0.0110866566196227	0.049924661693664	0	0.0249474456787333	0.0217716727316025	0.00469292953156508
TCGA-L4-A4E6-01A-11R-A24H-07	male	43504837	1	TCGA-L4-A4E6-01A-11R-A24H-07	TCGA-L4-A4E6	TCGA-L4-A4E6-01A	435	NA	Alive	67	white	Not Reported	Stage_IA	435	0	0.906724629063268	TRUE	0	0.514674918298774	0	0	0.0089990413144839	0	0.476326040386742	0	0	0	0	0	0	0	0	0
TCGA-44-5643-01A-01R-1628-07	male	35622505	1	TCGA-44-5643-01A-01R-1628-07	TCGA-44-5643	TCGA-44-5643-01A	1013	NA	Alive	53	black	Not Reported	Stage_IIIA	1013	0	0.742429230113081	TRUE	0.0887276734904614	0.20759465913836	0.145426898424329	0	0	0.0857337505615856	0.0684232569367739	0	0.0687748017274438	0	0.0131700520021647	0.0389683241446219	0	0.0529638971826957	0.228401731975276	0.00181495441628778
TCGA-86-8279-01A-11R-2287-07	male	70000639	1	TCGA-86-8279-01A-11R-2287-07	TCGA-86-8279	TCGA-86-8279-01A	949	NA	Alive	46	white	Not Reported	Stage_IIA	949	0	1.64814257201545	TRUE	0	0.251830566775903	0.00657144980482079	0.0995294598944844	0.0735547069571487	0.0569610489768436	0.104202112412249	0.0291659405764869	0.0476726996671509	0.00668290921992036	0.0250174941643699	0.086480278283543	0.0131023835221649	0.106474124687534	0.0871930802681251	0.00556174478925644
TCGA-55-7724-01A-11R-2170-07	female	22772639	1	TCGA-55-7724-01A-11R-2170-07	TCGA-55-7724	TCGA-55-7724-01A	705	NA	Alive	76	white	Not Reported	Stage_IB	705	0	0.525157724686399	TRUE	0.0246624709943323	0.252581291988307	0.245245386130865	0	0.0467900000389806	0.0256435788563315	0.178440460638437	0.0215758018040268	0	0	0.0145227142197567	0.0446966012423182	0	0.0556235337394863	0.0752603268204904	0.0149578335266675
TCGA-73-4662-01A-01R-1206-07	female	91931113	1	TCGA-73-4662-01A-01R-1206-07	TCGA-73-4662	TCGA-73-4662-01A	2515	NA	Alive	65	white	Not Reported	Stage_IA	2515	0	2.07417338623431	TRUE	0.0333719758886268	0.21598044486521	0.0918825009217776	0.0191264429426242	0.0951939057234795	0.0911903522072832	0.110514449651781	0.0414262620269751	0.0029435272729233	0	0.02227223711696	0.0565026075444847	0.00845949125380011	0.0819825558635706	0.109394367303123	0.0197588794173814
TCGA-73-A9RS-01A-11R-A41B-07	male	22385182	1	TCGA-73-A9RS-01A-11R-A41B-07	TCGA-73-A9RS	TCGA-73-A9RS-01A	305	340	Dead	41	black	Not Reported	Stage_IIB	340	1	0.504219206238737	TRUE	0.00561275769928388	0.227702002730978	0.314619367167036	0	0	0	0.0636126666451186	0	0.104553401578489	0.0440637204772285	0.0315065820411025	0.0564611914898288	0.0017972476708685	0.0437463804383611	0.0901123265803211	0.0162123554813845
TCGA-L9-A5IP-01A-21R-A39D-07	female	51958729	1	TCGA-L9-A5IP-01A-21R-A39D-07	TCGA-L9-A5IP	TCGA-L9-A5IP-01A	NA	58	Dead	40	black	Not Reported	Stage_IV	58	1	1.03621250503611	TRUE	0.120680116682605	0.345948569312378	0.0462164915187105	0	0	0.0619039042202673	0.226979839340514	0	0.0517050882245573	0	0.0208919214754814	0.0358385235435258	0	0.0459291886195732	0.0153645168643397	0.0285418401980476
TCGA-J2-8194-01A-11R-2241-07	female	64594010	1	TCGA-J2-8194-01A-11R-2241-07	TCGA-J2-8194	TCGA-J2-8194-01A	724	NA	Alive	69	white	Not Reported	Stage_IIB	724	0	1.47157239232817	TRUE	0.0207590002721144	0.299974847461983	0.112655161888202	0	0.0209561947412814	0.0583796537221559	0.124187635442129	0	0.070139548011005	0.0197231375584934	0.0250312420716163	0.0810805228852991	0	0.0710030537276642	0.0934302153680495	0.00267978685000612
TCGA-NJ-A4YI-01A-11R-A262-07	female	31352331	1	TCGA-NJ-A4YI-01A-11R-A262-07	TCGA-NJ-A4YI	TCGA-NJ-A4YI-01A	NA	4	Dead	87	white	Not Reported	Stage_IIIA	4	1	0.722977398269118	TRUE	0.0177039359331819	0.275424550587089	0.0422647976421104	0.100287792255738	0.00809491998393228	0.0766930713550653	0.151921949705989	0.0387646323673105	0.00577263312175642	0.010006506978761	0.0137656687951874	0.0666957014578134	0	0.0980414879520682	0.0901221202223658	0.00444023164163193
TCGA-55-8299-01A-11R-2287-07	female	50871939	1	TCGA-55-8299-01A-11R-2287-07	TCGA-55-8299	TCGA-55-8299-01A	216	469	Dead	61	white	Not Reported	Stage_IA	469	1	1.15567156371742	TRUE	0.036293746931398	0.123463115067341	0.0308464335331477	0.119144543708002	0.141339037997179	0.0850260622759613	0.16179242465874	0.0254840990003467	0	0	0.0354728520119033	0.0759346974049563	0.0367195155036158	0.00637426394458946	0.122109207962819	0
TCGA-78-7149-01A-11R-2039-07	male	45379241	1	TCGA-78-7149-01A-11R-2039-07	TCGA-78-7149	TCGA-78-7149-01A	3940	NA	Alive	71	white	Not Reported	Stage_IIIB	3940	0	0.872940030931442	TRUE	0	0.330629721409633	0.0749616711360871	0	0	0.0555858334283868	0.154288923576966	0	0.023350737097854	0	0.0258471231695801	0.037439991548047	0.0474045032570539	0.058968896647001	0.180996001049801	0.0105265976795892
TCGA-55-6987-01A-11R-1949-07	male	81007263	1	TCGA-55-6987-01A-11R-1949-07	TCGA-55-6987	TCGA-55-6987-01A	2137	NA	Alive	77	white	Not Reported	Stage_IA	2137	0	1.67954790144124	TRUE	0.00624099617253865	0.251094708439175	0.0501574907234448	0.115862803412672	0.0424492211730877	0.065775360117003	0.196479752193341	0.0145071649473156	0.0195352330519501	0	0.0241613951290218	0.0109785134876976	0	0.010527963411865	0.135247319290227	0.0569820784506606
TCGA-55-6980-01A-11R-1949-07	male	24993096	1	TCGA-55-6980-01A-11R-1949-07	TCGA-55-6980	TCGA-55-6980-01A	2109	NA	Alive	56	white	Not Reported	Stage_IA	2109	0	0.535849282752454	TRUE	0	0.192241367807467	0.222607075631033	0	0.127469138946431	0	0.112177193086779	0.0982297457789586	0	0	0.0216342994390413	0.0873576204694351	0	0.0457747696555032	0.0843402972306611	0.00816849195469133
TCGA-91-6835-01A-11R-1858-07	female	42841858	1	TCGA-91-6835-01A-11R-1858-07	TCGA-91-6835	TCGA-91-6835-01A	79	NA	Alive	81	white	Not Reported	Stage_IA	79	0	1.12485419575976	TRUE	0	0.21327657523585	0.274143380702555	0	0.0602788512367373	0.0282627870631081	0.174730859128856	0.0244988339673948	0.000288393798239403	0.0202367906338571	0.0123021155605817	0.0397101863328942	0	0.0541213070690964	0.0981499192708298	0
TCGA-86-8585-01A-11R-2403-07	male	32154495	1	TCGA-86-8585-01A-11R-2403-07	TCGA-86-8585	TCGA-86-8585-01A	353	NA	Alive	57	white	Not Reported	Stage_IB	353	0	0.722995423393561	TRUE	0	0.294832702591744	0.0934649411990468	0.070610513847286	0.0142626610559283	0.0527068907768636	0.173363105264873	0.0219482016193206	0.0320247424880656	0	0.0203609000398265	0.0384024733754993	0	0.0584855226373499	0.110106935772863	0.0194304093313335
TCGA-62-8398-01A-11R-2326-07	male	55609197	1	TCGA-62-8398-01A-11R-2326-07	TCGA-62-8398	TCGA-62-8398-01A	NA	444	Dead	55	white	Not Reported	Stage_IIIA	444	1	1.17999009385661	TRUE	0.0644334910936286	0.215138697742328	0.106603644131425	0.0203053931166163	0.0681846378151364	0.069117838286173	0.120651291637263	0.0118287076699119	0.0367772378915876	0.0020658769923164	0.0122892835391847	0.0743503573872956	0.0135415501647278	0.0734139763268865	0.100690635655751	0.0106073805497677
TCGA-MP-A4T4-01A-11R-A262-07	female	46093224	1	TCGA-MP-A4T4-01A-11R-A262-07	TCGA-MP-A4T4	TCGA-MP-A4T4-01A	NA	2617	Dead	68	white	Not Reported	Stage_IIB	2617	1	1.05451802371213	TRUE	0	0.147691146990103	0.121361319527558	0.103129300392498	0.151346366777648	0.0326616338956195	0.149290072156888	0.0468864735447522	0	0.0131883652367581	0.0184181757331129	0.058859049060827	0	0.0416289251898592	0.069028230103871	0.0465109413905051
TCGA-93-A4JP-01A-11R-A24X-07	male	52086423	1	TCGA-93-A4JP-01A-11R-A24X-07	TCGA-93-A4JP	TCGA-93-A4JP-01A	578	NA	Alive	64	asian	Not Reported	Stage_IV	578	0	1.34446038121562	TRUE	0	0.162504663854767	0.12309040731455	0.0433251778730071	0.168074749890064	0.0265141860570721	0.168923950109788	0.0467776634723033	0	0.0133014921043153	0.0548077362773397	0.0498960616255666	0.0156657456492808	0.0667331413881059	0.0553630621216958	0.00502196226214387
TCGA-S2-AA1A-01A-12R-A39D-07	female	37582696	1	TCGA-S2-AA1A-01A-12R-A39D-07	TCGA-S2-AA1A	TCGA-S2-AA1A-01A	513	NA	Alive	68	black	Not Reported	Stage_IA	513	0	0.799821526970328	TRUE	0.060107216613282	0.178363879755871	0.10152282325061	0.0287008344771223	0.140932607234256	0.0296690472296834	0.112082695961401	0.0361342085699332	0.0114792002966576	0	0.0231822614256345	0.0582430408323517	0.0118880017340632	0.0235997409401237	0.113289081676906	0.0708053600021045
TCGA-50-5066-01A-01R-1628-07	male	30739060	1	TCGA-50-5066-01A-01R-1628-07	TCGA-50-5066	TCGA-50-5066-01A	1442	NA	Alive	72	black	Not Reported	Stage_IB	1442	0	0.550854350994784	TRUE	0.221172282758711	0.225974371726177	0	0.0302003942643354	0	0	0.248376174000988	0	0	0	0	0	0	0	0.274276777249788	0
TCGA-05-4398-01A-01R-1206-07	female	101235803	1	TCGA-05-4398-01A-01R-1206-07	TCGA-05-4398	TCGA-05-4398-01A	1431	NA	Alive	47	Not_report	Not Reported	Stage_IIIB	1431	0	2.40919056365503	TRUE	0.0545854263162494	0.237155177421875	0.0583342623629128	0.102157393696663	0.0320473464626475	0.0404082528602227	0.142846767130522	0.0186474564941424	0.068027137441743	0	0.0167194736822926	0.0532944647341715	0.00138395621078646	0.0569460330049015	0.103790094381493	0.0136567577993768
TCGA-97-A4M6-01A-11R-A24X-07	female	43762765	1	TCGA-97-A4M6-01A-11R-A24X-07	TCGA-97-A4M6	TCGA-97-A4M6-01A	568	NA	Alive	45	white	Not Reported	Stage_IA	568	0	1.13929180672131	TRUE	0	0.132748296974672	0.0897350524960335	0.0442632453734656	0.208062585832222	0.038755017658516	0.138389531412521	0.0746254817457759	0	0.00639489357238186	0.0227248818861552	0.0538063564152208	0.0152833022504653	0.0454582810723996	0.12886005234233	0.000893020967840503
TCGA-75-6214-01A-41R-1949-07	female	71589012	1	TCGA-75-6214-01A-41R-1949-07	TCGA-75-6214	TCGA-75-6214-01A	NA	1115	Dead	NA	Not_report	Not Reported	Stage_IIIA	1115	1	1.45853053236967	TRUE	0	0.186570276336802	0.242493558724459	0	0.0915653771087762	0.0143993295116242	0.0527133825943765	0.0161887453731385	0.0848321095407434	0.00095608771143383	0.0176284217661934	0.0513114170385674	0.0419514573446851	0.112764074648962	0.0829392923768323	0.00368646992340573
TCGA-L4-A4E5-01A-11R-A24X-07	female	46690615	1	TCGA-L4-A4E5-01A-11R-A24X-07	TCGA-L4-A4E5	TCGA-L4-A4E5-01A	578	NA	Alive	48	white	Not Reported	Stage_I	578	0	1.09612956581195	TRUE	0	0.255725704970551	0	0.0392675465306431	0.0946519553224248	0.112916486697103	0.100076180103213	0.0234708195438553	0.00791964417755378	0	0.0217868828226848	0.0499789117006445	0.0401656374062062	0.130378304644047	0.109450956525125	0.0142109695559493
TCGA-55-A48X-01A-11R-A24H-07	female	42140603	1	TCGA-55-A48X-01A-11R-A24H-07	TCGA-55-A48X	TCGA-55-A48X-01A	689	NA	Alive	63	white	Not Reported	Stage_IIA	689	0	1.08152677384164	TRUE	0	0.197894923369621	0.111750948292252	0.0135494856809719	0.129919710982495	0.0765726212868323	0.0957799692514431	0.0563540438840509	0	0	0.0311057221088692	0.0483407537844604	0	0.101932356916947	0.105778060907412	0.0310214035346455
TCGA-44-6774-01A-21R-1858-07	female	25388728	1	TCGA-44-6774-01A-21R-1858-07	TCGA-44-6774	TCGA-44-6774-01A	658	NA	Alive	56	white	Not Reported	Stage_IIIA	658	0	0.480857184526753	TRUE	0	0.254207749076572	0.0514626657674404	0.0710458594678105	0.0792561103019347	0.0435338629344821	0.0932670039628417	0.0545211565835002	0	0	0.0150713473304959	0.219806276111009	0	0.0393333953692359	0.0660670498474357	0.0124275232472423
TCGA-05-5423-01A-01R-1628-07	male	32408533	1	TCGA-05-5423-01A-01R-1628-07	TCGA-05-5423	TCGA-05-5423-01A	151	NA	Alive	65	Not_report	Not Reported	Stage_IIB	151	0	0.67797310083492	TRUE	0.152278629463911	0.157861615986911	0	0.191009425516507	0	0	0.220670205606324	0.0894878210093729	0	0	0.0232160969017553	0	0	0	0.165476205515221	0
TCGA-05-4382-01A-01R-1206-07	male	93661599	1	TCGA-05-4382-01A-01R-1206-07	TCGA-05-4382	TCGA-05-4382-01A	607	NA	Alive	68	Not_report	Not Reported	Stage_IB	607	0	2.1319628218307	TRUE	0.0147266041382131	0.282120215212514	0.000167271058923051	0.115832738624442	0.0752058470427869	0.0419499185636431	0.270240386426544	0.0106838518226457	0	0	0.0106092207842114	0.059620729726596	0.0023473819028829	0.0251721307166012	0.0649545874109619	0.026369116569034
TCGA-97-A4M2-01A-12R-A24X-07	male	47575719	1	TCGA-97-A4M2-01A-12R-A24X-07	TCGA-97-A4M2	TCGA-97-A4M2-01A	624	NA	Alive	66	white	Not Reported	Stage_IA	624	0	1.15158130399649	TRUE	0	0.278536550555728	0	0.0559675756602681	0.130987559125212	0.0543754176138297	0.271653248124204	0.0128677279623983	0	0	0.0422744826451297	0.00827764483102255	0	0.0500537096529061	0.075634207759268	0.0193718760700326
TCGA-44-6777-01A-11R-1858-07	female	45602151	1	TCGA-44-6777-01A-11R-1858-07	TCGA-44-6777	TCGA-44-6777-01A	NA	987	Dead	85	white	Not Reported	Stage_IB	987	1	0.81985329178796	TRUE	0	0.257259709099966	0.00702857215723114	0.0958910849674579	0.106606767354673	0.0311341653065093	0.238707925948434	0.0472310798640509	0	0.0190982879823148	0.025941408789911	0.0782331960406889	0	0	0.0773903568692583	0.0154774456195043
TCGA-86-8055-01A-11R-2241-07	male	67078723	1	TCGA-86-8055-01A-11R-2241-07	TCGA-86-8055	TCGA-86-8055-01A	10	124	Dead	79	white	Not Reported	Stage_IIA	124	1	1.52343302840313	TRUE	0	0.197051748254782	0.162195655722009	0.0477561479342991	0.0976527430567798	0.0152540560512846	0.12297967519549	0.0409148031728563	0.00351924457471577	0.0372055561761944	0.023862654600029	0.126374202177611	0	0.0682597154793828	0.0404312525441878	0.0165425450603787
TCGA-55-6982-01A-11R-1949-07	female	27317311	1	TCGA-55-6982-01A-11R-1949-07	TCGA-55-6982	TCGA-55-6982-01A	NA	995	Dead	79	white	Not Reported	Stage_IIB	995	1	0.557036199844641	TRUE	0	0.198764113997205	0.0949117664030674	0.0724984657163386	0.154974047522089	0	0.238666681628335	0	0.00817860533633574	0.0368275228282476	0.0173387455039256	0.0736549355997483	0	0.0335805214128751	0.0545936036491936	0.0160109904026396
TCGA-55-A4DF-01A-11R-A24H-07	male	43811456	1	TCGA-55-A4DF-01A-11R-A24H-07	TCGA-55-A4DF	TCGA-55-A4DF-01A	47	440	Dead	88	white	Not Reported	Stage_IA	440	1	1.14034702782463	TRUE	0	0.223266477457342	0.289735686727756	0.0150625365216953	0.0373886146098814	0.00717953129190531	0.136692792094022	0.0110409991725218	0.0275976516243016	0.0535412533823197	0.0186673184455118	0.0468210786741716	0	0.0855522726911512	0.0275683527413018	0.0198854345661186
TCGA-55-8096-01A-11R-2241-07	female	75716427	1	TCGA-55-8096-01A-11R-2241-07	TCGA-55-8096	TCGA-55-8096-01A	47	719	Dead	67	white	Not Reported	Stage_IB	719	1	1.76664399232927	TRUE	0	0.304594580985383	0.00892468354759031	0.0722336343588158	0.0689329827968653	0.0545792258739414	0.192327930766501	0.0469153289921992	0	0.00047974781936623	0.0191617267117102	0.0749700078557614	8.70674884030087e-05	0.0597218878303343	0.0740408984021049	0.0230302965710236
TCGA-50-5930-01A-11R-1755-07	male	19143672	1	TCGA-50-5930-01A-11R-1755-07	TCGA-50-5930	TCGA-50-5930-01A	NA	282	Dead	47	white	Not Reported	Stage_IIIA	282	1	0.353553138161371	TRUE	0.028123029644893	0.309381082952182	0.0547700921298342	0.0185495895682373	0.0571322811095584	0.0617715069395025	0.157333159219357	0.0117813222495518	0.014472082119941	0	0.00940814028068253	0.0657679126969775	0	0.0565807125818796	0.0908960571674607	0.0640330313399434
TCGA-J2-8192-01A-11R-2241-07	female	78580814	1	TCGA-J2-8192-01A-11R-2241-07	TCGA-J2-8192	TCGA-J2-8192-01A	739	NA	Alive	65	white	Not Reported	Stage_IIA	739	0	1.87030933055821	TRUE	0	0.22718386982364	0.159927698753045	0.00468359131072438	0.12317127527819	0.0114054496967221	0.128899499415398	0.0787710756115559	0	0.0173114335715808	0.0396025718404308	0.115304480103305	0	0.0519192332928674	0.0350656692438306	0.00675415205870966
TCGA-67-3774-01A-01R-0946-07	female	37965407	1	TCGA-67-3774-01A-01R-0946-07	TCGA-67-3774	TCGA-67-3774-01A	385	NA	Alive	73	white	Not Reported	Stage_IB	385	0	0.819088034975414	TRUE	0.122300326137461	0.118732450681587	0.0581501220943454	0.0696052742832859	0.129202896874745	0.0549048171684565	0.168621826422026	0.0186900189798075	0.00342428137115273	0.00657922493819869	0.0184550779699956	0.0457977212230614	0.0289808959755043	0.0323010581022961	0.112925175340246	0.0113288324378309
TCGA-05-4426-01A-01R-1206-07	male	84232730	1	TCGA-05-4426-01A-01R-1206-07	TCGA-05-4426	TCGA-05-4426-01A	791	NA	Alive	71	Not_report	Not Reported	Stage_IB	791	0	1.81089694373849	TRUE	0.123367116331046	0.21413803838879	0	0.0910079796478171	0	0.0364048088930439	0.112929475793164	0.00130980703665461	0.0772272463254721	0.00278212059472953	0.0247221921830106	0.0416490639139445	0.045025565628999	0.0592264676606221	0.170210117602707	0
TCGA-71-8520-01A-11R-2403-07	female	32479553	1	TCGA-71-8520-01A-11R-2403-07	TCGA-71-8520	TCGA-71-8520-01A	3	210	Dead	60	asian	Not Reported	Stage_IB	210	1	0.781870383797556	TRUE	0	0.190179547334009	0.0919405327943397	0.0603813869594085	0.138200348009332	0.0429023446282745	0.112453790612072	0.0446991521765653	0.00698537812046013	0.0116516720314702	0.0198240005797756	0.107342923320691	0.0237404908611179	0.108747015320475	0.0291623557623245	0.0117890614896853
TCGA-97-7553-01A-21R-2039-07	female	50929009	1	TCGA-97-7553-01A-21R-2039-07	TCGA-97-7553	TCGA-97-7553-01A	1870	NA	Alive	58	white	Not Reported	Stage_IA	1870	0	1.20655900225597	TRUE	0	0.222408336553923	0.0862835627134716	0.0308263592547821	0.163517477597832	0.0484258804258293	0.257889318966587	0.0238746310276655	0	0.00156683545813203	0.0446483971910852	0.0299770053717974	0	0.0257316536964267	0.0550145386973786	0.00983600304509007
TCGA-MP-A4TD-01A-32R-A262-07	male	46438482	1	TCGA-MP-A4TD-01A-32R-A262-07	TCGA-MP-A4TD	TCGA-MP-A4TD-01A	NA	307	Dead	71	white	Not Reported	Stage_IIIA	307	1	1.04431228272773	TRUE	0.00585928117779144	0.33202442307449	0.116384373902451	0	0.0241320951945896	0.0446507129890348	0.133634269860592	0.0191775268364183	0.0112870947286044	0	0.0183649984380982	0.0963936755923313	0	0.0686511223769542	0.0848218232284846	0.0446186026001613
TCGA-95-A4VN-01A-11R-A262-07	female	45943852	1	TCGA-95-A4VN-01A-11R-A262-07	TCGA-95-A4VN	TCGA-95-A4VN-01A	553	NA	Alive	62	white	Not Reported	Stage_IIA	553	0	1.06236813045581	TRUE	0	0.233479271592334	0.13810631570676	0.0224117065203271	0.0853283873343898	0.0624324748967172	0.132724295751125	0.0536667825186005	0.0178087325344062	0	0.0221720349476264	0.0439471963130627	0.0162426041263429	0.0857319789955481	0.0810453086863476	0.00490291007641299
TCGA-97-8171-01A-11R-2287-07	male	82509837	1	TCGA-97-8171-01A-11R-2287-07	TCGA-97-8171	TCGA-97-8171-01A	568	NA	Alive	81	asian	Not Reported	Stage_IV	568	0	1.63036350603083	TRUE	0	0.244384219916873	0.169816465872161	0	0	0.0122091140680842	0.0584943798296959	0	0.0852486200265493	0.0232974274986064	0.00925615011477047	0	0	0.0187292814023797	0.37856434127088	0
TCGA-55-A492-01A-11R-A24H-07	female	46902050	1	TCGA-55-A492-01A-11R-A24H-07	TCGA-55-A492	TCGA-55-A492-01A	596	NA	Alive	70	white	Not Reported	Stage_IA	596	0	0.820853725854181	TRUE	0.0628234432366128	0.380587977054635	0	0	0	0.0692121751558661	0.255855980102984	0	0	0	0.0214253063500284	0.0255913553754345	0.000884743410140304	0.0626362514809898	0.105376983629844	0.0156057842034649
TCGA-05-4430-01A-02R-1206-07	female	68718971	1	TCGA-05-4430-01A-02R-1206-07	TCGA-05-4430	TCGA-05-4430-01A	761	NA	Alive	59	Not_report	Not Reported	Stage_IB	761	0	1.53698806160446	TRUE	0.152440570499358	0.174376772658942	0.0469101421943146	0.11859574641328	0	0.0113122263827211	0.174174397740856	0.0398238815027296	0	0	0.0475830111274016	0.0672728112258911	0.0230907154048215	0.0305510507074909	0.110622577051734	0.00324609709045909
TCGA-49-AAR0-01A-21R-A39D-07	male	45891853	1	TCGA-49-AAR0-01A-21R-A39D-07	TCGA-49-AAR0	TCGA-49-AAR0-01A	4765	NA	Alive	57	black	Not Reported	Stage_IA	4765	0	1.09471335910758	TRUE	0	0.342181150571806	0	0.113677194229644	0	0.0256637580829878	0.28645841177276	0	0.00526003932110464	0	0.0344749555239519	0.00865344396268094	0	0.0510609659911937	0.127549272048775	0.00502080849509658
TCGA-55-A57B-01A-12R-A39D-07	female	58525313	1	TCGA-55-A57B-01A-12R-A39D-07	TCGA-55-A57B	TCGA-55-A57B-01A	546	NA	Alive	80	black	Not Reported	Stage_IA	546	0	1.49305929096391	TRUE	0	0.227610123621458	0.106789591738609	0.00333965848729879	0.121758819903943	0.0655075902970839	0.0861791433649937	0.0550943663528979	0.0259065735214473	0.0109628058143965	0.0263230945538355	0.0836114553657783	0.00618148745775991	0.0970690440928795	0.0759566249858479	0.00770962044177128
TCGA-L9-A443-01A-12R-A24H-07	female	38894898	1	TCGA-L9-A443-01A-12R-A24H-07	TCGA-L9-A443	TCGA-L9-A443-01A	116	193	Dead	63	white	Not Reported	Stage_IA	193	1	0.917430721246199	TRUE	0.0266608245360613	0.276102003276242	0.0720153212339281	0.091721470563939	0	0.0353556965517856	0.107016175601952	0.014725790044658	0.0524224335896975	0	0.0231634832390847	0.0653622710736839	0.0274687177685548	0.0701439077926796	0.130836742837356	0.00700516189037815
TCGA-95-7567-01A-11R-2066-07	male	74083839	1	TCGA-95-7567-01A-11R-2066-07	TCGA-95-7567	TCGA-95-7567-01A	568	NA	Alive	61	white	Not Reported	Stage_IIB	568	0	1.55158552905003	TRUE	0.0592334051298807	0.206401855549451	0	0.135671946761508	0.00859854543183303	0.0684018816433446	0.103652879348154	0.0230813090180368	0.0253028533783138	0	0.0142152390410203	0.0508884838488907	0.0492581273023908	0.0785095245888022	0.152188656617486	0.0245952923408874
TCGA-44-3396-01A-01R-1206-07	female	97959719	1	TCGA-44-3396-01A-01R-1206-07	TCGA-44-3396	TCGA-44-3396-01A	1130	NA	Alive	74	white	Not Reported	Stage_IIIA	1130	0	2.24706126660948	TRUE	0.00124513724469183	0.201940240189179	0.0970877326100744	0.0637467374731947	0.143865690512426	0.0154668908985372	0.145010058475278	0.0416494471084576	0.0396380829905787	0	0.0338959161486939	0.0705096224733355	0	0.0362966095894195	0.0693920129366258	0.0402558213495076
TCGA-05-4420-01A-01R-1206-07	male	86378847	1	TCGA-05-4420-01A-01R-1206-07	TCGA-05-4420	TCGA-05-4420-01A	912	NA	Alive	41	Not_report	Not Reported	Stage_IB	912	0	1.83254703878634	TRUE	0.114436310642883	0.19845348333692	0	0.108988564470165	0	0.0424878461075164	0.105404723958558	0.00234388906434756	0.0543898404189892	0	0.0169803157926139	0.0250059678092263	0.084390331095443	0.0686896619182616	0.164060251098785	0.0143688142862912
TCGA-93-A4JO-01A-21R-A24X-07	male	42276050	1	TCGA-93-A4JO-01A-21R-A24X-07	TCGA-93-A4JO	TCGA-93-A4JO-01A	NA	33	Dead	70	white	Not Reported	Stage_IA	33	1	1.0832085479055	TRUE	0.0342947398892401	0.268264179754198	0.00686489085240404	0.074360659754944	0.0538100978680391	0.066030598660097	0.203532603552016	0.00987942030426909	0.00466225568048365	0	0.020265363315932	0.0301693725353724	0.0128390354832281	0.049017706227687	0.147458321774302	0.0185507543477886
TCGA-69-7974-01A-11R-2187-07	female	71687890	1	TCGA-69-7974-01A-11R-2187-07	TCGA-69-7974	TCGA-69-7974-01A	184	NA	Alive	54	white	Not Reported	Stage_IIIA	184	0	1.59110306974603	TRUE	0	0.243676052375381	0.0423336942785874	0.0811913928357767	0.0837410262323913	0.0710730206416068	0.19358379764319	0.0198367557224794	0.00992239071469732	0.01750921940351	0.0233946807379134	0.0509440178777028	0.0154934440497517	0.0716687505242493	0.0687288606632021	0.00690289629956139
TCGA-55-A4DG-01A-11R-A24H-07	male	40410099	1	TCGA-55-A4DG-01A-11R-A24H-07	TCGA-55-A4DG	TCGA-55-A4DG-01A	608	NA	Alive	71	white	Not Reported	Stage_IA	608	0	0.990505974309108	TRUE	0	0.273668963656729	0.0586982496842499	0	0.108014518108723	0.10387409219452	0.108525713223089	0.0415117197612577	0	0	0.0175825411046609	0.0528333998469268	0	0.118621536841136	0.0892907780249747	0.0273784875537334
TCGA-67-4679-01B-01R-1755-07	male	39532072	1	TCGA-67-4679-01B-01R-1755-07	TCGA-67-4679	TCGA-67-4679-01B	448	NA	Alive	69	white	Not Reported	NA	448	0	0.851442026708824	TRUE	0.0716126957656952	0.262685381143483	0	0.0449114153179033	0.0191484414282077	0.0668345926520775	0.128439197291306	0.0545248865157069	0	0	0.0962372255672318	0.0321551573887089	0.00577942306391236	0.0731366112937427	0.144534972572025	0
TCGA-55-8506-01A-11R-2403-07	female	36823196	1	TCGA-55-8506-01A-11R-2403-07	TCGA-55-8506	TCGA-55-8506-01A	11	NA	Alive	62	white	Not Reported	Stage_IIB	11	0	0.764748561364607	TRUE	0.0322511501780661	0.209085589913112	0.0329894410204696	0.0900939421623094	0.0747768241528773	0.0587777134882754	0.124763834932875	0.0243443339005047	0.016606030840075	0.000350738272956092	0.0508743964059853	0.0699711964298334	0	0.129021863362118	0.069538718994993	0.0165542259455492
TCGA-05-5428-01A-01R-1628-07	male	30471157	1	TCGA-05-5428-01A-01R-1628-07	TCGA-05-5428	TCGA-05-5428-01A	670	NA	Alive	57	Not_report	Not Reported	Stage_IIA	670	0	0.516516758334295	TRUE	0.0948691972912817	0.229215707296421	0	0	0	0	0.107722565263545	0	0.027506774318918	0	0.026589366115149	0	0	0	0.514096389714685	0
TCGA-44-7672-01A-11R-2066-07	female	62570706	1	TCGA-44-7672-01A-11R-2066-07	TCGA-44-7672	TCGA-44-7672-01A	719	NA	Alive	52	white	Not Reported	Stage_IA	719	0	1.20699236349839	TRUE	0	0.21782400560062	0.110902043147542	0.0593212064059912	0.121136149969514	0.0196847917459166	0.133969238525363	0.060496337905987	0.00426548724320397	0	0.0273895316987705	0.0700674950921054	0	0.034628706999104	0.0714207452302843	0.0688942604355981
TCGA-64-5781-01A-01R-1628-07	female	35218872	1	TCGA-64-5781-01A-01R-1628-07	TCGA-64-5781	TCGA-64-5781-01A	1559	NA	Alive	55	white	Not Reported	Stage_IB	1559	0	0.65835857315785	TRUE	0.154684414846466	0.081245070058969	0.136455313911403	0.198352425912657	0	0	0.120979249753039	0	0.11355263870277	0	0.0100922329328731	0	0	0	0.160663558823073	0.0239750950587496
TCGA-NJ-A4YP-01A-11R-A262-07	male	101532163	1	TCGA-NJ-A4YP-01A-11R-A262-07	TCGA-NJ-A4YP	TCGA-NJ-A4YP-01A	50	NA	Alive	52	white	Not Reported	Stage_IB	50	0	2.30433174185169	TRUE	0.0795421710208079	0.195310358071443	0	0.12070315741993	0	0.0698018981162667	0.0863064162068446	0.00821733864988955	0.0441088233675758	0	0.0229656709075517	0.0870196628732412	0.0249123693051725	0.0471084172373423	0.214003716823935	0
TCGA-O1-A52J-01A-11R-A262-07	female	45840816	1	TCGA-O1-A52J-01A-11R-A262-07	TCGA-O1-A52J	TCGA-O1-A52J-01A	NA	1798	Dead	74	white	Not Reported	Stage_IA	1798	1	0.990082956385464	TRUE	0	0.146314774877996	0.0660357759258779	0.0851060893990617	0.180074930191025	0.0306370924741792	0.131181807565836	0.100465249995772	0	0.0358719546797238	0.0171856734679571	0.0455139673024925	0	0.102341936371181	0.0534041825826921	0.00586656516620546
TCGA-44-2656-01B-06R-A277-07	male	21047767	1	TCGA-44-2656-01B-06R-A277-07	TCGA-44-2656	TCGA-44-2656-01B	1429	NA	Alive	59	white	Not Reported	Stage_IB	1429	0	0.461982305437392	TRUE	0	1	0	0	0	0	0	0	0	0	0	0	0	0	0	0
TCGA-53-7813-01A-11R-2170-07	female	24639792	1	TCGA-53-7813-01A-11R-2170-07	TCGA-53-7813	TCGA-53-7813-01A	424	NA	Alive	51	white	Not Reported	Stage_IIIB	424	0	0.498242614769901	TRUE	0	0.302598164505026	0.15636386671266	0	0.0711619466996967	0.0506548263756519	0.100089562639139	0.0448855373279046	0.000182915169774228	0	0.0182886478693786	0.0183446535937992	0.0225428014511625	0.115376024482059	0.0465979363773578	0.0529131167963908
TCGA-62-8402-01A-11R-2326-07	female	41192711	1	TCGA-62-8402-01A-11R-2326-07	TCGA-62-8402	TCGA-62-8402-01A	1445	1498	Dead	73	white	Not Reported	Stage_IIIA	1498	1	0.979608959006874	TRUE	0.0759672275212194	0.00352845116384988	0.210711873846427	0.0571725831662397	0.208317860194354	0.0368155365701461	0.115541206942552	0	0.0407501140543657	0	0.0105386026145113	0.0186555303146608	0.0520649936592509	0.0265805500841108	0.137624726611898	0.005730743256415
TCGA-78-7633-01A-11R-2066-07	male	80355766	1	TCGA-78-7633-01A-11R-2066-07	TCGA-78-7633	TCGA-78-7633-01A	994	1528	Dead	67	white	Not Reported	Stage_IB	1528	1	1.4747498734978	TRUE	0.0191329765126041	0.299136125724234	0.0837448975028482	0	0.0516523970857253	0.0849835133126018	0.177105753951037	0	0.0223638016299518	0.00376610513358848	0.0279421111595872	0.0536047216756034	0	0.104774574183081	0.0618086837897653	0.00998433833937271
TCGA-35-4122-01A-01R-1107-07	male	54362050	1	TCGA-35-4122-01A-01R-1107-07	TCGA-35-4122	TCGA-35-4122-01A	225	NA	Alive	69	white	Not Reported	Stage_IA	225	0	0.921843591775885	TRUE	0.256444511835739	0.160834183239204	0	0.0987479212429799	0	0	0.250442612989068	0.0168728744800358	0	0	0	0	0	0	0.216657896212975	0
TCGA-05-4422-01A-01R-1206-07	male	80662806	1	TCGA-05-4422-01A-01R-1206-07	TCGA-05-4422	TCGA-05-4422-01A	365	NA	Alive	68	Not_report	Not Reported	Stage_IB	365	0	1.80893103925024	TRUE	0.0744118847645888	0.150232012433602	0.127170671027996	0.0866341473820596	0.109932412582709	0.016534550861514	0.177283728985055	0.0248917366459885	0.0324691013430888	0.00362553693683887	0.00966637806611678	0.00532614188440951	0	0.0125067677066339	0.138166379153598	0.0311485502258011
TCGA-78-7535-01A-11R-2066-07	male	70717473	1	TCGA-78-7535-01A-11R-2066-07	TCGA-78-7535	TCGA-78-7535-01A	NA	949	Dead	45	white	Not Reported	Stage_IB	949	1	1.30978613023014	TRUE	0	0.326683297501415	0	0.00931926707768876	0.0420239573205333	0.0871895318728143	0.11177828780126	0.098795600450527	0	0	0.0150297324963401	0.0201446390989594	0.050610754029641	0.121807133021656	0.113014488904557	0.00360331042460846
TCGA-86-8358-01A-11R-2326-07	male	28226833	1	TCGA-86-8358-01A-11R-2326-07	TCGA-86-8358	TCGA-86-8358-01A	653	NA	Alive	44	white	Not Reported	Stage_IB	653	0	0.75337796555667	TRUE	0	0.287116454964703	0.172875098398165	0.0355721244158841	0.0389739560443796	0.0287029255926699	0.224321808390599	0	0	0.0397869554276172	0.0181554675011184	0.0619155308414373	0	0.072172319902355	0	0.0204073585210713
TCGA-MP-A4T7-01A-11R-A24X-07	female	50331820	1	TCGA-MP-A4T7-01A-11R-A24X-07	TCGA-MP-A4T7	TCGA-MP-A4T7-01A	NA	167	Dead	75	Not_report	Not Reported	Stage_IV	167	1	1.09946111364645	TRUE	0.0557702978923794	0.31993237586553	0	0.0149631125402763	0.0079053400831966	0.0979967742535399	0.157285635455933	0.00370006648328676	0.0350420781108384	0	0.0130941438937806	0.0319619837953399	0.0409827840413299	0.077603170950327	0.138437731187938	0.0053245054463044
TCGA-86-8056-01A-11R-2241-07	female	71340640	1	TCGA-86-8056-01A-11R-2241-07	TCGA-86-8056	TCGA-86-8056-01A	139	NA	Alive	63	white	Not Reported	Stage_IIIA	139	0	1.8675892546084	TRUE	0.000883006340823833	0.260084599732245	0.0107372329523105	0.0330707228899619	0.11822250211089	0.0970383782147633	0.189887510702831	0.00784839112302802	0	0.00257555023825153	0.0299936846177935	0.0466686723706106	0.0197526763956294	0.0842476376961332	0.0901640148768119	0.00882541973791623
TCGA-55-6642-01A-11R-1858-07	male	37893045	1	TCGA-55-6642-01A-11R-1858-07	TCGA-55-6642	TCGA-55-6642-01A	2449	NA	Alive	63	white	Not Reported	Stage_IB	2449	0	0.691035976124642	TRUE	0.000198069227702713	0.219269375570106	0.0803932737665124	0.0661985330114014	0.106649638312439	0.0529104303801705	0.0808863594734793	0.0375773257876472	0	0.0107993062494964	0.0171229427573919	0.114417875879338	0	0.0574523417801162	0.0746107772182853	0.0815137505859143
TCGA-49-AAR9-01A-21R-A41B-07	male	45358523	1	TCGA-49-AAR9-01A-21R-A41B-07	TCGA-49-AAR9	TCGA-49-AAR9-01A	NA	260	Dead	61	black	Not Reported	Stage_IIB	260	1	0.914303040940036	TRUE	0.0130905494899797	0.368844642577009	0.0863670433369309	0.0435000473130013	0	0	0.169123662024184	0	0.151424485730678	0.00772079696976959	0.0316292954940666	0.051888013342417	0	0.0713460992161264	0	0.00506536450583705
TCGA-86-8074-01A-11R-2241-07	female	80196986	1	TCGA-86-8074-01A-11R-2241-07	TCGA-86-8074	TCGA-86-8074-01A	24	NA	Alive	62	white	Not Reported	Stage_IIA	24	0	2.02265444061453	TRUE	0	0.162574951313885	0.296277606056127	0.0311218187288832	0.065206457358036	0	0.0757758245832466	0.0250266660061661	0.0672382188671882	0.0503148213515291	0.0177958073407826	0.0847493636838958	0	0.0780114403896956	0.0405296055929157	0.00537741872764932
TCGA-75-7027-01A-11R-1949-07	male	78045949	1	TCGA-75-7027-01A-11R-1949-07	TCGA-75-7027	TCGA-75-7027-01A	3059	NA	Alive	NA	Not_report	Not Reported	Stage_IB	3059	0	1.69129148661931	TRUE	0.0221496324489532	0.253412268594273	0.123411122218208	0	0.0816753248065133	0.0716944144083985	0.107127684107355	0.0215319385748172	0.0389406778119051	0	0.0164366254622519	0.105509792255254	0.00932209602379349	0.081364719567818	0.0522560468693428	0.0151676568511166
TCGA-50-8460-01A-11R-2326-07	male	42241041	1	TCGA-50-8460-01A-11R-2326-07	TCGA-50-8460	TCGA-50-8460-01A	829	NA	Alive	74	white	Not Reported	Stage_IA	829	0	0.790197232446838	TRUE	0.0103110566127026	0.265283165437966	0	0.0729658523929492	0.0663121812374473	0.022663401299944	0.169456053147713	0.046570748606196	0	0	0.0627095210970475	0.0189424228868062	0.0366790692711998	0.0611146670117653	0.127152604649895	0.039839256348368
TCGA-L9-A444-01A-21R-A24H-07	female	34132414	1	TCGA-L9-A444-01A-21R-A24H-07	TCGA-L9-A444	TCGA-L9-A444-01A	307	NA	Alive	60	white	Not Reported	Stage_IA	307	0	0.733896806320395	TRUE	0	0.15631106284261	0	0.113080690061944	0.210437266553894	0.0878868956677582	0.137032223997917	0.0702938923608318	0	0	0.0134812089043196	0.033623652901332	0.00980267279847706	0.0633045305010894	0.0569780574005439	0.047767846009283
TCGA-91-8497-01A-11R-2403-07	female	32921817	1	TCGA-91-8497-01A-11R-2403-07	TCGA-91-8497	TCGA-91-8497-01A	174	434	Dead	75	white	Not Reported	Stage_IA	434	1	0.777732071588968	TRUE	0.0344651510486065	0.224383864222812	0.000704416936433236	0.0446294403822378	0.129105181384673	0.0597488961452425	0.15472261647738	0.0490395232641881	0	0	0.0373544261063375	0.0377355086255723	0.00824170191413246	0.0399315444872677	0.130503474232202	0.049434254772915
TCGA-05-4249-01A-01R-1107-07	male	63798287	1	TCGA-05-4249-01A-01R-1107-07	TCGA-05-4249	TCGA-05-4249-01A	1523	NA	Alive	67	Not_report	Not Reported	Stage_IB	1523	0	1.48568908854571	TRUE	0.0849953088405405	0.203462986389346	0.0487475933545682	0.0483926576789966	0.0390556773992023	0.0910932645432579	0.0990623456493309	0.0742054499749616	0	0	0.0557187891987606	0.0505494450268976	0.0196458637166059	0.0791679759474734	0.0936937916686728	0.0122088506113855
TCGA-44-7669-01A-21R-2066-07	male	64293707	1	TCGA-44-7669-01A-21R-2066-07	TCGA-44-7669	TCGA-44-7669-01A	NA	574	Dead	59	black	Not Reported	Stage_IIA	574	1	1.63607926120567	TRUE	0	0.220995387807131	0.152060105704229	0.0198241994388858	0.0943841831267403	0.0612509145463858	0.18025026035868	0	0	0.0388536165559669	0.0220469650166055	0.0560375729775377	0	0.0771249271523907	0.0661996898820338	0.0109721774334141
TCGA-71-6725-01A-11R-1858-07	female	71287647	1	TCGA-71-6725-01A-11R-1858-07	TCGA-71-6725	TCGA-71-6725-01A	256	NA	Alive	48	asian	Not Reported	Stage_IB	256	0	1.47500564871478	TRUE	0	0.210178045099974	0.101986258547871	0.0372555428064786	0.0872296374117293	0.0500567243094616	0.0768327163779994	0.0637930783696391	0.0195645290332982	0.00831811182291332	0.0204109255750266	0.0445837274364831	0.0217668890338609	0.143382000912463	0.109155504959274	0.00548630830352895
TCGA-55-8092-01A-11R-2241-07	male	67053369	1	TCGA-55-8092-01A-11R-2241-07	TCGA-55-8092	TCGA-55-8092-01A	26	154	Dead	75	white	Not Reported	Stage_IIB	154	1	1.563006457149	TRUE	0.0523276919410116	0.0126323736875348	0.126786915266076	0.12736623398057	0.256433842874288	0.00756980566494491	0.098618299766335	0.0629113048016126	0.00560400271474388	0.00162033419329081	0.00813534139740218	0.0247155564765514	0.0284823758731108	0.0208123086570953	0.081229018756981	0.0847545939484516
TCGA-73-4666-01A-01R-1206-07	female	77821130	1	TCGA-73-4666-01A-01R-1206-07	TCGA-73-4666	TCGA-73-4666-01A	800	NA	Alive	52	white	Not Reported	Stage_IV	800	0	1.69112059208887	TRUE	0	0.252227492482503	0.186450054187897	0.109098778354545	0	0.00830047237171337	0.26980530656824	0	0.0213656700900881	0.0339270447099967	0.0264505403468888	0.0110864400435034	0	0	0.0812882008446238	0
TCGA-49-6761-01A-31R-1949-07	female	31516262	1	TCGA-49-6761-01A-31R-1949-07	TCGA-49-6761	TCGA-49-6761-01A	354	NA	Alive	68	white	Not Reported	Stage_IIIA	354	0	0.636107720984232	TRUE	0.0342860326158352	0.223464173507192	0.046327267354217	0.114420845325099	0	0.0685349554015731	0.086051645561489	0.0225218075215174	0.0637934525704335	0	0.0161943630874242	0.0585072147480635	0.0223708363930824	0.069438761554906	0.173973532203168	0.00011511215599945
TCGA-78-7159-01A-11R-2039-07	female	43537351	1	TCGA-78-7159-01A-11R-2039-07	TCGA-78-7159	TCGA-78-7159-01A	1974	NA	Alive	60	white	Not Reported	Stage_IA	1974	0	0.980155875745687	TRUE	0.00776994704301615	0.250776294231233	0.232837409695194	0	0	0.0382262405092283	0.0605452176887382	0.0103306545607788	0.0484507110932238	0.0210417509024219	0.0151393464373688	0.0621255532369429	0.00882350302154029	0.0842197835136601	0.127018623096505	0.0326949649701486
TCGA-55-8090-01A-11R-2241-07	male	76970371	1	TCGA-55-8090-01A-11R-2241-07	TCGA-55-8090	TCGA-55-8090-01A	6	598	Dead	80	white	Not Reported	Stage_IA	598	1	1.59470242898352	TRUE	0.102485545661868	0.215641106656053	0	0.110621867718614	0.0266834862932479	0.041660844906329	0.0912559398408039	0.0534257457358512	0.0572500034635154	0	0.026323004553736	0.0573164223607241	0.0597683739653161	0.0808713468778613	0.0669578011162386	0.00973851084984313
TCGA-55-7227-01A-11R-2039-07	male	36615449	1	TCGA-55-7227-01A-11R-2039-07	TCGA-55-7227	TCGA-55-7227-01A	53	952	Dead	77	white	Not Reported	Stage_IIIA	952	1	0.834049315737974	TRUE	0.0869052754339716	0.116800370107749	0.0483168287779941	0.100467870487708	0.121043987381207	0.0201114498996539	0.144419205786608	0.0513417115704846	0.00499742614175082	0	0.0247569018423355	0.0393545473519207	0.0566893907417888	0.0234216330498354	0.161373401426993	0
TCGA-78-7145-01A-11R-2039-07	female	39503840	1	TCGA-78-7145-01A-11R-2039-07	TCGA-78-7145	TCGA-78-7145-01A	NA	826	Dead	52	white	Not Reported	Stage_IV	826	1	0.846714449499819	TRUE	0.00481406337920465	0.224213078219408	0.267102358840869	0	0.00576216391032529	0	0.0809232510323014	0.0351587671692301	0.0314296135648947	0.0408959700988182	0.03764945427055	0.0759140368769395	0.00556378033673778	0.0973255483432521	0.089227244122305	0.00402066983516435
TCGA-78-7158-01A-11R-2039-07	female	52277626	1	TCGA-78-7158-01A-11R-2039-07	TCGA-78-7158	TCGA-78-7158-01A	NA	179	Dead	59	white	Not Reported	Stage_IIIB	179	1	1.22415208933405	TRUE	0.0731690289712346	0.238326222229532	0	0.0227028376500282	0	0.108965615627284	0.0954870667967152	0	0.0374034575289296	0	0.0192615300454742	0.0138361137809618	0.0339610881887429	0.0366329351806147	0.320254104000483	0
TCGA-49-4507-01A-01R-1206-07	female	72181589	1	TCGA-49-4507-01A-01R-1206-07	TCGA-49-4507	TCGA-49-4507-01A	NA	268	Dead	73	white	Not Reported	Stage_IIIA	268	1	1.27849737294686	TRUE	0.0187145835184475	0.233088747643127	0.0393059769210636	0.148780905257714	0	0.0353456000925346	0.141160175458923	0.0339839544811978	0.0810878595241032	0	0.019558869264473	0	0.0365488495542693	0.00268892564729357	0.192301877708561	0.0174336749282921
TCGA-55-6978-01A-11R-1949-07	male	60487568	1	TCGA-55-6978-01A-11R-1949-07	TCGA-55-6978	TCGA-55-6978-01A	NA	176	Dead	81	white	Not Reported	Stage_IIA	176	1	1.4145206174935	TRUE	0.0104063068754005	0.121204052938788	0.224619196721274	0.0953126372587317	0.111084095961441	0.0264276029461714	0.129607074910233	0.0511298499706597	0.0117254751585317	0	0.017579453724783	0.109533620883303	0	0.0153544828163919	0.0687159157976593	0.0073002340366301
TCGA-49-AARO-01A-12R-A41B-07	female	38013989	1	TCGA-49-AARO-01A-12R-A41B-07	TCGA-49-AARO	TCGA-49-AARO-01A	3759	NA	Alive	39	black	Not Reported	Stage_IA	3759	0	0.921412248367574	TRUE	0	0.242447952206488	0.0572822352998515	0.0627275710267834	0.100057644577258	0.0615313321928734	0.115773942260488	0.067138289138974	0.0271721074930455	0	0.0186222277783732	0.0712295074743803	0.022316662240544	0.0713350833170317	0.0691826137893852	0.0131828312045245
TCGA-86-A4D0-01A-11R-A24H-07	male	46659058	1	TCGA-86-A4D0-01A-11R-A24H-07	TCGA-86-A4D0	TCGA-86-A4D0-01A	30	116	Dead	48	white	Not Reported	Stage_IIA	116	1	1.02671253398081	TRUE	0	0.271304932740257	0.169082318660301	0.000613999624849516	0.00278503381578737	0.0842477147866338	0.104123486274006	0	0.026336723182783	0.0188430812219655	0.0248887631616565	0.0571061577538489	0.0146121640108312	0.0940998489463127	0.118769817475899	0.0131859583448682
TCGA-NJ-A4YQ-01A-11R-A262-07	female	36671821	1	TCGA-NJ-A4YQ-01A-11R-A262-07	TCGA-NJ-A4YQ	TCGA-NJ-A4YQ-01A	1432	NA	Alive	69	white	Not Reported	Stage_IA	1432	0	0.820213509226001	TRUE	0	0.212121235965372	0.0822235179232012	0.0917904593741837	0.119233466686043	0.0464016216480592	0.199752921316499	0	0.0127249615022553	0	0.0269292068554251	0.0227202184276804	0	0.0522921322360957	0.0835946968484492	0.0502155612167351
TCGA-86-7714-01A-12R-2170-07	female	22613184	1	TCGA-86-7714-01A-12R-2170-07	TCGA-86-7714	TCGA-86-7714-01A	0	625	Dead	61	black	Not Reported	Stage_IIIA	625	1	0.494430256194626	TRUE	0.0253250119408327	0.241089238588527	0.00361254159440207	0.0114330400290211	0.0953186606134081	0.114816792789945	0.105777949553562	0.0581571800915871	0	0	0.0210722717641786	0.0507497725083836	0.0360456489488794	0.0939140982806392	0.140789441087924	0.0018983522087094
TCGA-78-7143-01A-11R-2039-07	female	45762738	1	TCGA-78-7143-01A-11R-2039-07	TCGA-78-7143	TCGA-78-7143-01A	NA	4961	Dead	62	white	Not Reported	Stage_IB	4961	1	1.23410096582781	TRUE	0	0.200032177593348	0.0953880302663262	0.0319058842106356	0.126557070120709	0.0623063172235353	0.115866707225784	0.0680115381269965	0	0.02034343187019	0.0205866846470387	0.0473708359112271	0.00725327102224526	0.111387475690278	0.0906636657118437	0.00232691037984245
TCGA-91-8499-01A-11R-2403-07	female	31675012	1	TCGA-91-8499-01A-11R-2403-07	TCGA-91-8499	TCGA-91-8499-01A	36	NA	Alive	76	white	Not Reported	Stage_IA	36	0	0.795551264395433	TRUE	0.0296359132972405	0.158997659593151	0.202241050190372	0.101964264745068	0	0.0267839160703753	0.140118823186936	0	0.0307208582043256	0	0.0186160125773633	0.0291930951116551	0	0.0124423283217597	0.249286078701754	0
TCGA-86-7953-01A-11R-2187-07	female	64783349	1	TCGA-86-7953-01A-11R-2187-07	TCGA-86-7953	TCGA-86-7953-01A	997	NA	Alive	69	white	Not Reported	Stage_IA	997	0	1.57069520205857	TRUE	0.00373281618095034	0.250125879699333	0.128115756747645	0.00979097653574861	0.100637918824744	0.0528602480567445	0.138202246176523	0.0198376524064679	0.0667875662010066	0	0.0215613819781365	0.0543962375516838	0.00997735809363128	0.0760517424811806	0.0598799036797168	0.00804231538648758
TCGA-55-7816-01A-11R-2170-07	female	56246228	1	TCGA-55-7816-01A-11R-2170-07	TCGA-55-7816	TCGA-55-7816-01A	44	468	Dead	49	white	Not Reported	Stage_IV	468	1	1.26744801654976	TRUE	0.0638698536526722	0.163297232567301	0.0271297622889765	0.0681834757828679	0.144666878238452	0.0779797829831773	0.134826151250388	0.0662945259588771	0.00107533909217828	0.000893595922538987	0.0190738142126615	0.102149882580889	0.0458773529312695	0.0145167281950735	0.0697272265800837	0.000438397762592933
TCGA-55-6983-01A-11R-1949-07	male	67008370	1	TCGA-55-6983-01A-11R-1949-07	TCGA-55-6983	TCGA-55-6983-01A	2823	NA	Alive	81	white	Not Reported	Stage_IIB	2823	0	1.51035501746045	TRUE	0.0770105132214146	0.239263892660809	0.1711330726477	0	0	0.0399856882766418	0.10887750064822	0.0267021355816221	0.0159834943823654	0	0.018393692224897	0.0714144450011561	0	0.0553838914310633	0.160156137694712	0.0156955362293982
TCGA-53-7624-01A-11R-2066-07	female	45381568	1	TCGA-53-7624-01A-11R-2066-07	TCGA-53-7624	TCGA-53-7624-01A	NA	1043	Dead	40	white	Not Reported	Stage_IV	1043	1	1.03355117813985	TRUE	0.0104784061874111	0.187314077406224	0.134894805907302	0.00561775132674092	0.146386034578469	0.0672542294274257	0.134131507922977	0	0.0438568461559011	0.0147228068789235	0.0199624003500634	0.0551640681146458	0.0264586299662235	0.0747698686782627	0.0700859913666005	0.00890257573282976
TCGA-L9-A7SV-01A-11R-A39D-07	male	55979883	1	TCGA-L9-A7SV-01A-11R-A39D-07	TCGA-L9-A7SV	TCGA-L9-A7SV-01A	565	NA	Alive	69	black	Not Reported	Stage_IIA	565	0	1.39210918024999	TRUE	0.0175499739363786	0.280064865182437	0	0.0510999273343114	0	0.128831476664666	0.101379307993427	0	0.0109267265745912	0	0.0124810346742875	0.0321714248883554	0.0236220331897192	0.119168335599487	0.22270489396234	0
TCGA-55-8620-01A-11R-2403-07	male	35436054	1	TCGA-55-8620-01A-11R-2403-07	TCGA-55-8620	TCGA-55-8620-01A	66	375	Dead	60	white	Not Reported	Stage_IV	375	1	0.840355758202011	TRUE	0	0.293909569257253	0.0255505563247902	0.0965178161197397	0.0621731300718591	0.0485362470972767	0.197350513721719	0	0.0731725308128828	0.0129229561750317	0.0337749075177995	0.0432686836571054	0	0.0700421132590775	0.0174429012919123	0.0253380746935526
TCGA-69-8255-01A-11R-2287-07	male	94625118	1	TCGA-69-8255-01A-11R-2287-07	TCGA-69-8255	TCGA-69-8255-01A	129	NA	Alive	71	white	Not Reported	Stage_IA	129	0	1.7958296205747	TRUE	0.0348241139505517	0.271429271001595	0.121360033327856	0	0	0.126080113108439	0.185231936909193	0	0	0	0.0105048872206684	0.0154312531760585	0	0	0.224498512608202	0.0106398786974367
TCGA-62-A46Y-01A-11R-A24H-07	female	45434403	1	TCGA-62-A46Y-01A-11R-A24H-07	TCGA-62-A46Y	TCGA-62-A46Y-01A	NA	414	Dead	70	white	Not Reported	Stage_IIIA	414	1	1.0832240158927	TRUE	0.0484494923231922	0.197052353097314	0.0135042570485284	0.0916003901128618	0.0749266836578635	0.0613381846372565	0.137828190116688	0.059343798607138	0.00570129145842695	0.00703301311441894	0.0259380734497884	0.0206973678116152	0.0326869489891511	0.0898311207506101	0.133657620910342	0.000411213914805232
TCGA-97-A4M3-01A-11R-A24X-07	female	45455295	1	TCGA-97-A4M3-01A-11R-A24X-07	TCGA-97-A4M3	TCGA-97-A4M3-01A	540	NA	Alive	69	white	Not Reported	Stage_IA	540	0	0.920351640738095	TRUE	0.00580465538778402	0.316144615522311	0.0245204611766663	0	0.0732373074880852	0.110723902543402	0.151307691488937	0.0113890401619622	0.0198777592947956	0	0.0228111812168975	0.0600315658275486	0.0253084895389607	0.0990656507007981	0.065476182425447	0.0143014972264044
TCGA-49-AAR3-01A-11R-A41B-07	male	25873349	1	TCGA-49-AAR3-01A-11R-A41B-07	TCGA-49-AAR3	TCGA-49-AAR3-01A	1893	NA	Alive	69	black	Not Reported	Stage_IIB	1893	0	0.55654069115197	TRUE	0	0.184873225723852	0	0.158628057991809	0.131051010789119	0.0646518941033879	0.181205900548492	0.0254841170278221	0.0533421321559229	0	0.0192066822915831	0.0405881736314094	0.0164426753750254	0.0318649764351657	0.0646585259629458	0.0280026279634659
TCGA-50-5068-01A-01R-1628-07	female	27817858	1	TCGA-50-5068-01A-01R-1628-07	TCGA-50-5068	TCGA-50-5068-01A	1499	1499	Dead	59	white	Not Reported	Stage_IIB	1499	1	0.551869262643847	TRUE	0.407015558186369	0.0290203011314129	0	0.102817534488337	0	0	0.144699938539724	0.0807124790425437	0.000876130637288891	0	0	0	0	0	0.234858057974324	0
TCGA-NJ-A4YF-01A-12R-A262-07	female	37940247	1	TCGA-NJ-A4YF-01A-12R-A262-07	TCGA-NJ-A4YF	TCGA-NJ-A4YF-01A	2161	NA	Alive	50	black	Not Reported	Stage_IA	2161	0	0.72686863928588	TRUE	0	0.318510103278731	0.122816709602068	0	0.00979709400519944	0.0832110197715506	0.109007175003899	0.0210393475185189	0.0211284042167744	4.12220363759444e-05	0.0187893563150044	0.0608865769733314	0.0102054256315473	0.125948272843922	0.0824018679628042	0.0162174248402736
TCGA-91-6830-01A-11R-1949-07	female	26938848	1	TCGA-91-6830-01A-11R-1949-07	TCGA-91-6830	TCGA-91-6830-01A	60	NA	Alive	65	white	Not Reported	Stage_IIA	60	0	0.673769157751838	TRUE	0	0.264592545145531	0.193561360047079	0	0.0428445908190555	0.0360021564070512	0.152031522897326	0.0120208124707894	0.00793671162717885	0.0301061147779178	0.0218779749706668	0.0826763314175097	7.49411424253374e-05	0.0697477002001981	0.0789050490553607	0.00762218902191141
TCGA-78-7163-01A-12R-2066-07	male	59479879	1	TCGA-78-7163-01A-12R-2066-07	TCGA-78-7163	TCGA-78-7163-01A	7248	NA	Alive	60	white	Not Reported	Stage_IB	7248	0	1.20844023916874	TRUE	0.0444794035608589	0.167272834858869	0.0710988057253641	0.0972842928683433	0.10764234682796	0	0.096990396635	0.0964140671934651	0	0.0272072387250288	0.0169088269945957	0	0.017608888737458	0.191333416001194	0.0624142869542397	0.00334519491762272
TCGA-78-8648-01A-11R-2403-07	female	33825283	1	TCGA-78-8648-01A-11R-2403-07	TCGA-78-8648	TCGA-78-8648-01A	NA	1209	Dead	58	Not_report	Not Reported	Stage_IIB	1209	1	0.608756508835407	TRUE	0	0.344681296641793	0.0452188132477706	0.0855691013188966	0.0638896720799661	0	0.305236499616988	0	0	0	0.00755868723142265	0.0693593285775107	0	0	0.0252142040273395	0.0532723972583128
TCGA-55-6979-01A-11R-1949-07	female	30631021	1	TCGA-55-6979-01A-11R-1949-07	TCGA-55-6979	TCGA-55-6979-01A	NA	237	Dead	59	white	Not Reported	Stage_IIB	237	1	0.703880409527553	TRUE	0	0.219121476584766	0.116118830208707	0.0432372745954853	0.140291996694145	0.0478176523625621	0.191329654995674	0.0514939211263158	0	0	0.0137677207407692	0.0396998723834503	0.00297676825838364	0.0336437645814413	0.062676245563173	0.0378248219051273
TCGA-80-5608-01A-31R-1949-07	female	65831072	1	TCGA-80-5608-01A-31R-1949-07	TCGA-80-5608	TCGA-80-5608-01A	2832	NA	Alive	NA	Not_report	Not Reported	Stage_IA	2832	0	1.21477932472241	TRUE	0.0310114846240442	0.24474755969589	0.185972816892085	0.0183592274856171	0.031375690204314	0.0302787549395411	0.123637022530465	0.0214897188929505	0.0173834309052597	0.000912826972181147	0.0136198060169483	0.0395437530825978	0.0393339024084715	0.105377283602404	0.0824808627896665	0.0144758589575628
TCGA-62-8395-01A-11R-2326-07	female	44092313	1	TCGA-62-8395-01A-11R-2326-07	TCGA-62-8395	TCGA-62-8395-01A	1216	NA	Alive	80	white	Not Reported	Stage_IIB	1216	0	1.07318909438491	TRUE	0	0.253446621343283	0.105450590114589	0.0123531941858367	0.0838787540205272	0.0649765466418486	0.151936486774241	0.0149077948807941	0	0.0396158293349314	0.0240788347125066	0.0836300014236837	0	0.107316339830154	0.0412615282916487	0.0171474784459554
TCGA-35-5375-01A-01R-1628-07	male	23216388	1	TCGA-35-5375-01A-01R-1628-07	TCGA-35-5375	TCGA-35-5375-01A	264	NA	Alive	61	white	Not Reported	Stage_IIIA	264	0	0.388370472736482	TRUE	0.0944439537698112	0.314681716929203	0	0	0	0	0.23172311648775	0	0	0	0	0	0	0	0.359151212813237	0
TCGA-44-6778-01A-11R-1858-07	male	33191983	1	TCGA-44-6778-01A-11R-1858-07	TCGA-44-6778	TCGA-44-6778-01A	1864	NA	Alive	59	black	Not Reported	Stage_IA	1864	0	0.824119446016837	TRUE	0	0.216122715939392	0.322621398484788	0.0268201000268672	0.0486099290723452	0	0.255391823443767	0	0	0.0460974425873757	0.0203593417324331	0.00302135581249607	0	0	0.0377943998252188	0.0231614930753175
TCGA-MP-A4T6-01A-32R-A262-07	female	55079022	1	TCGA-MP-A4T6-01A-32R-A262-07	TCGA-MP-A4T6	TCGA-MP-A4T6-01A	NA	1790	Dead	76	white	Not Reported	Stage_IIIA	1790	1	1.44585081807332	TRUE	0.00692079629196873	0.203344730739447	0.0292090237650189	0.107115596862766	0.0998644487292651	0.0601740596115801	0.117592873534409	0.0329419490971124	0.0287721729614586	0	0.0300982609704843	0.0420901018011301	0.006663654772327	0.111428394200629	0.113913079355004	0.00987085730739993
TCGA-55-8085-01A-11R-2241-07	male	64875987	1	TCGA-55-8085-01A-11R-2241-07	TCGA-55-8085	TCGA-55-8085-01A	904	NA	Alive	64	white	Not Reported	Stage_IA	904	0	1.46672209410689	TRUE	0.0131381630230263	0.219277292188267	0.147108963209395	0.0842344503008509	0.0634208419079886	0	0.172625685061913	0	0.0694133561049087	0.00928404833265331	0.0151050432914185	0.021781928490456	0	0.0242118587553968	0.154666061578788	0.00573230775493861
TCGA-97-A4M5-01A-11R-A24X-07	male	52078673	1	TCGA-97-A4M5-01A-11R-A24X-07	TCGA-97-A4M5	TCGA-97-A4M5-01A	634	NA	Alive	83	white	Not Reported	Stage_IA	634	0	1.26174608132365	TRUE	0.0521111267165751	0.199490881047794	0.0454624738648187	0.0465322440252957	0.120602016940669	0.0641049400941563	0.193199003276444	0.00709145567383419	0	0	0.0367097142242726	0.0511701992517344	0.0311569123651262	0.0528477154336193	0.0929086551234361	0.00661266196222449
TCGA-97-7547-01A-11R-2039-07	female	55638147	1	TCGA-97-7547-01A-11R-2039-07	TCGA-97-7547	TCGA-97-7547-01A	1965	NA	Alive	67	white	Not Reported	Stage_IB	1965	0	1.07031481230949	TRUE	0	0.188188384378676	0.0870192774046063	0.0121714732727385	0.138005534386492	0.0667428233043612	0.0986237873819488	0.0527980381241341	0	0.0351650015393529	0.027768802404234	0.0660401569894834	0.0123086506387567	0.101237201620992	0.100205841486624	0.0137250270675998
TCGA-44-6145-01A-11R-1755-07	female	34209850	1	TCGA-44-6145-01A-11R-1755-07	TCGA-44-6145	TCGA-44-6145-01A	595	NA	Alive	62	white	Not Reported	Stage_IA	595	0	0.730779801715668	TRUE	0.010487907054348	0.184378027575762	0.136708929798538	0.0377098171554064	0.160758437742645	0.00878314027153183	0.200393472129178	0.00189144373094976	0.0294839038897072	0	0.0239292693286204	0.0451846400012927	0	0.0239714986361394	0.110574629595172	0.0257448830907099
TCGA-49-4486-01A-01R-1206-07	male	81750346	1	TCGA-49-4486-01A-01R-1206-07	TCGA-49-4486	TCGA-49-4486-01A	NA	2318	Dead	72	white	Not Reported	Stage_IA	2318	1	1.26490074736808	TRUE	0.087267247222048	0.277411165982636	0	0	0	0.0363830299310425	0.133704831899825	0	0.0585978357493741	0	0.0165162544853982	0	0.0109290559874898	0.00690204738318402	0.372288531359003	0
TCGA-62-8399-01A-21R-2326-07	male	51254577	1	TCGA-62-8399-01A-21R-2326-07	TCGA-62-8399	TCGA-62-8399-01A	2696	NA	Alive	62	white	Not Reported	Stage_IIIA	2696	0	1.21493681444302	TRUE	0	0.26119980647732	0.0638414387728561	0	0.0731880867157748	0.101930953996776	0.100289614379864	0.024283304871068	0.0132630504784258	0.0104679485266531	0.0448635177372686	0.070126873410529	0.035709638421512	0.100584943957803	0.086228529156673	0.0140222930974768
TCGA-05-5429-01A-01R-1628-07	male	29369096	1	TCGA-05-5429-01A-01R-1628-07	TCGA-05-5429	TCGA-05-5429-01A	30	275	Dead	60	Not_report	Not Reported	Stage_IIIA	275	1	0.534701728430487	TRUE	0.164546319850008	0.115610732552954	0.151910313116582	0.0891636721879829	0	0	0.0439470650412793	0	0.131358429225806	0	0.0190963527495036	0.03540703676075	0.049609771137447	0.031135549349587	0.168214758028101	0
TCGA-86-A4P8-01A-11R-A24X-07	female	47777321	1	TCGA-86-A4P8-01A-11R-A24X-07	TCGA-86-A4P8	TCGA-86-A4P8-01A	805	NA	Alive	59	white	Not Reported	Stage_IIIA	805	0	1.18183017514878	TRUE	0.00410938560498814	0.274202514274026	0.075844476311256	0	0.142789987831467	0.0931711365074643	0.291535115304558	0	0	0	0.0224354915939549	0.0163344377177092	0	0	0.0731340153015688	0.00644343955300703
TCGA-91-8496-01A-11R-2403-07	female	32280609	1	TCGA-91-8496-01A-11R-2403-07	TCGA-91-8496	TCGA-91-8496-01A	505	NA	Alive	63	white	Not Reported	Stage_IB	505	0	0.604269951633402	TRUE	0.195413424876828	0.242579386643651	0	0	0	0	0.160586993156283	0.047114961969202	0	0	0.00776941824940221	0	0	0.104868626209087	0.241667188895547	0
TCGA-55-7281-01A-11R-2039-07	female	42969058	1	TCGA-55-7281-01A-11R-2039-07	TCGA-55-7281	TCGA-55-7281-01A	872	NA	Alive	70	white	Not Reported	Stage_IA	872	0	0.819942069152655	TRUE	0.0557398707999281	0.270091056447656	0	0.0547366561419086	0.0440408274705077	0.0569508920964102	0.163805957208331	0.0816153704004567	0	0	0.0229662792871023	0.0340459074191424	0.0390364542446759	0.059957197081228	0.114361687326731	0.00265184407592179
TCGA-05-4424-01A-22R-1858-07	male	41635571	1	TCGA-05-4424-01A-22R-1858-07	TCGA-05-4424	TCGA-05-4424-01A	913	NA	Alive	70	Not_report	Not Reported	Stage_IIB	913	0	0.944282933465266	TRUE	0	0.222559093828803	0.33503337419985	0.0131689106384405	0	0	0.202958031281727	0	0	0.0732201480372332	0.0201500611795077	0.0429243790613837	0	0.0528014311468949	0.0361554910880232	0.00102907953813666
TCGA-44-3919-01A-02R-1107-07	female	67900869	1	TCGA-44-3919-01A-02R-1107-07	TCGA-44-3919	TCGA-44-3919-01A	190	1026	Dead	71	white	Not Reported	Stage_IA	1026	1	1.63653031665046	TRUE	0.037503913437288	0.148559615338176	0.117081609310518	0.108007289779059	0.0752444182345746	0.00706814745145895	0.162741519510022	0.0376709521417681	0	0.00336929319380681	0.0724073119949727	0.0369692474677604	0	0.0544033217809756	0.129160531150491	0.00981282920912931
TCGA-67-3772-01A-01R-0946-07	female	50950480	1	TCGA-67-3772-01A-01R-0946-07	TCGA-67-3772	TCGA-67-3772-01A	573	NA	Alive	82	white	Not Reported	Stage_IB	573	0	0.996272651587084	TRUE	0.162198362725623	0.203909347873196	0	0.0881387992611585	0	0	0.163652716547265	0.0866340623090769	0	0	0.0272833867652666	0	0.0464651319657274	0	0.203767175428272	0.0179510171244141
TCGA-78-7537-01A-11R-2066-07	male	69858327	1	TCGA-78-7537-01A-11R-2066-07	TCGA-78-7537	TCGA-78-7537-01A	NA	1622	Dead	72	Not_report	Not Reported	Stage_IB	1622	1	1.29703365912195	TRUE	0.0965617575123836	0.286799736293691	0	0.0404936209990428	0	0.0470305409648424	0.155572303712804	0.0188684149319507	0	0	0.0194940318930935	0.0383529004529982	0.0234627341581451	0.102749997383413	0.146551088397941	0.0240628732996949
TCGA-55-7994-01A-11R-2187-07	male	64164710	1	TCGA-55-7994-01A-11R-2187-07	TCGA-55-7994	TCGA-55-7994-01A	603	NA	Alive	81	white	Not Reported	Stage_IIB	603	0	1.49278147714163	TRUE	0	0.144951168358547	0.0856174782959634	0.0739613742239509	0.133826684428062	0.0951919132602948	0.123229549497632	0.0477357849239449	0.00617837290092672	0.0332771334442718	0.0195173494484574	0.048086091418904	0	0.0812998141055855	0.104134639373342	0.00299264632011759
TCGA-69-A59K-01A-11R-A262-07	female	51691596	1	TCGA-69-A59K-01A-11R-A262-07	TCGA-69-A59K	TCGA-69-A59K-01A	591	NA	Alive	60	black	Not Reported	Stage_IIB	591	0	1.17580293244156	TRUE	0	0.24251966917528	0.117520407728221	0.0216891851570594	0.137943823728	0.0205396300963028	0.172845733402778	0	0.0100940595491181	0.0369227856265175	0.018812106411094	0.0614741235611566	0	0.0835724999382516	0.0400752919707264	0.0359906836554955
TCGA-75-7025-01A-12R-1949-07	male	61259781	1	TCGA-75-7025-01A-12R-1949-07	TCGA-75-7025	TCGA-75-7025-01A	3305	NA	Alive	NA	Not_report	Not Reported	Stage_IB	3305	0	1.50788444755004	TRUE	0	0.205814893842898	0.103829191200791	0.0475625768778235	0.107972346866497	0.0174091954866737	0.0912586486823034	0.0946904147172131	0	0.011384710789526	0.0313547236262193	0.0482357548529011	0.00782597736155284	0.113010517991124	0.11185657224298	0.00779447546149606
TCGA-55-8514-01A-11R-2403-07	female	34525689	1	TCGA-55-8514-01A-11R-2403-07	TCGA-55-8514	TCGA-55-8514-01A	520	NA	Alive	70	black	Not Reported	Stage_IB	520	0	0.721814731335186	TRUE	0.00737445940115211	0.288385443729757	0	0.0736029207909576	0.0381371148246582	0.0500732447022015	0.144066133036712	0.00304426072702465	0.0422128822474991	0	0.0201214867547801	0.0194170626064485	0.038930630688367	0.135922234796387	0.134761673619199	0.00395045207485473
TCGA-44-4112-01A-01R-1107-07	female	54631123	1	TCGA-44-4112-01A-01R-1107-07	TCGA-44-4112	TCGA-44-4112-01A	722	808	Dead	60	white	Not Reported	Stage_IB	808	1	1.26520186916923	TRUE	0.0467739241417512	0.241392222736046	0.191049180494417	0.0412627473476717	0	0	0.155681569191468	0.0546161222537009	0.0106375784338548	0.00139065842182728	0.0302093100600295	0.0530696323030503	0	0.0357575499238253	0.131577215735472	0.00658228895688576
TCGA-55-8094-01A-11R-2241-07	male	41807600	1	TCGA-55-8094-01A-11R-2241-07	TCGA-55-8094	TCGA-55-8094-01A	541	NA	Alive	51	white	Not Reported	Stage_IV	541	0	0.833272395571039	TRUE	0.0397081269254327	0.233289285286009	0.148013926399443	0.0512270007358099	0	0.0400261264927603	0.0617317342486939	0.0044975192644066	0.0727983354748263	0	0.0190944427725178	0.0591637589817888	0.0238107771902329	0.118386847972261	0.120814229341598	0.00743788891421975
TCGA-05-4425-01A-01R-1755-07	female	35836173	1	TCGA-05-4425-01A-01R-1755-07	TCGA-05-4425	TCGA-05-4425-01A	669	NA	Alive	70	Not_report	Not Reported	Stage_IV	669	0	0.806411139700734	TRUE	0.116170089562169	0.153121128195858	0.064261417849982	0.0875139274647671	0.0647720778215454	0.0290489272405974	0.14163338132892	0.0412459540202574	0.0325551678462896	0	0.0287797903104235	0.0527744921652837	0	0.0493413731525203	0.138782273041387	0
TCGA-55-7914-01A-11R-2170-07	female	42803533	1	TCGA-55-7914-01A-11R-2170-07	TCGA-55-7914	TCGA-55-7914-01A	3	187	Dead	71	white	Not Reported	Stage_IIA	187	1	0.984752700308066	TRUE	0.0475868976076375	0.189297972717221	0.0610032717790352	0.0880509509008313	0.0672997422158856	0.0505618245926203	0.103549861564362	0.0244278900839906	0.00834881952174891	0	0.0252044251290374	0.0484647366794648	0.0335368686240578	0.0688636562141659	0.13809833378861	0.0457047485813317
TCGA-49-6767-01A-11R-1858-07	female	33542388	1	TCGA-49-6767-01A-11R-1858-07	TCGA-49-6767	TCGA-49-6767-01A	677	NA	Alive	46	white	Not Reported	Stage_IIB	677	0	0.736264970071799	TRUE	0	0.245455011337322	0.236468513085469	0.021503738015206	0	0.0237811472462019	0.10111628902421	0.029418435745938	0.0586976042460685	0.0116340752218552	0.0160828872887839	0.0383263390101791	0.031158822327977	0.0657947694081067	0.120562368042683	0
TCGA-49-4490-01A-21R-1858-07	female	26041204	1	TCGA-49-4490-01A-21R-1858-07	TCGA-49-4490	TCGA-49-4490-01A	NA	385	Dead	45	white	Not Reported	Stage_IIIA	385	1	0.57832339673294	TRUE	0.0041160172132691	0.250986164305705	0.174146574432458	0.0508373279834524	0	0	0.0798400534375994	0.0677849013698689	0.0389565279511259	0	0.0292499982324449	0.0531367286147601	0.0548211067923498	0.0852209495223797	0.108816280538704	0.00208736960588369
TCGA-35-4123-01A-01R-1107-07	male	50701624	1	TCGA-35-4123-01A-01R-1107-07	TCGA-35-4123	TCGA-35-4123-01A	182	NA	Alive	38	white	Not Reported	Stage_IA	182	0	1.08960074426983	TRUE	0.214898417481517	0.0104046952315064	0	0.283633375271386	0	0.00298770363802291	0.139474895041648	0.0308143421589553	0.0651964072686626	0	0.0299411777612405	0	0.0132703204873785	0	0.209378665659683	0
TCGA-55-1594-01A-01R-0946-07	male	51283631	1	TCGA-55-1594-01A-01R-0946-07	TCGA-55-1594	TCGA-55-1594-01A	1178	NA	Alive	68	white	Not Reported	Stage_IIIA	1178	0	1.18999678999043	TRUE	0.0179764669495112	0.22022929923216	0.159959411841446	0.0610824913849111	0.0422674613404227	0.0268854076007485	0.167076268866069	0	0	0.0299658449623938	0.0138205804285886	0.0541864035290444	0.0112623362267569	0.088639083418322	0.0806927825905404	0.0259561616290861
TCGA-44-8117-01A-11R-2241-07	female	75900354	1	TCGA-44-8117-01A-11R-2241-07	TCGA-44-8117	TCGA-44-8117-01A	385	NA	Alive	54	white	Not Reported	Stage_IB	385	0	1.65032860075349	TRUE	0.0666012079323764	0.254865168625586	0	0.0541391718147234	0	0.0991675971661413	0.085296809016644	0.0137043093490586	0.0363532445153805	0.000913840854325679	0.0302032115474788	0.055786093128224	0.0379464635456749	0.0868149640277346	0.178175444189085	3.24742875659895e-05
TCGA-05-4397-01A-01R-1206-07	male	95294578	1	TCGA-05-4397-01A-01R-1206-07	TCGA-05-4397	TCGA-05-4397-01A	NA	731	Dead	65	Not_report	Not Reported	Stage_IIB	731	1	2.37334245513098	TRUE	0	0.147638811351957	0.12856558367956	0.0747320364654036	0.141886958885238	0.0357771060162574	0.136768638802011	0.0329723982888133	0.0188830467607467	0.0192658669439613	0.0194582275359744	0.0619359712769409	0.014133562830925	0.0855494643573878	0.0726665510635606	0.00976577574126265
TCGA-44-3918-01B-02R-A277-07	female	22363313	1	TCGA-44-3918-01B-02R-A277-07	TCGA-44-3918	TCGA-44-3918-01B	1036	NA	Alive	60	white	Not Reported	Stage_IA	1036	0	0.595552771351573	TRUE	0	0.927394379850523	0	0	0.0726056201494754	0	0	0	0	0	0	0	0	0	0	0
TCGA-95-8494-01A-11R-2326-07	male	31514651	1	TCGA-95-8494-01A-11R-2326-07	TCGA-95-8494	TCGA-95-8494-01A	84	NA	Alive	67	white	Not Reported	Stage_IIA	84	0	0.702814541657872	TRUE	0.0472286216465149	0.182554522578875	0.130976621351549	0.0914588362954894	0.037075818932197	0	0.0739875515001057	0.0681704730504347	0.0534073922171052	0.0324828544415543	0.0355292225227983	0.0551641923133555	0.0351593634973607	0.0692297535324277	0.0821216082307474	0.00545316788948571
TCGA-MP-A4T9-01A-11R-A24X-07	female	48486987	1	TCGA-MP-A4T9-01A-11R-A24X-07	TCGA-MP-A4T9	TCGA-MP-A4T9-01A	NA	1265	Dead	54	white	Not Reported	Stage_IIIA	1265	1	1.24321574268719	TRUE	0	0.279886676403375	0.137166207116919	0.0268952047387023	0.0437049230050719	0.0392043743980133	0.206127900933909	0.00575592862715425	0	0.0208237260493343	0.0393480609004242	0.070105880147233	0	0.0697741404043033	0.0564593119606612	0.00474766531489946
TCGA-MP-A4SV-01A-11R-A24X-07	male	46448795	1	TCGA-MP-A4SV-01A-11R-A24X-07	TCGA-MP-A4SV	TCGA-MP-A4SV-01A	NA	2620	Dead	67	Not_report	Not Reported	Stage_IB	2620	1	1.2382614148542	TRUE	0	0.207324792084275	0.120078806825809	0.0483447492499425	0.0872955796413039	0.0657936607128565	0.130656773098537	0.0214731373068751	0.00611942008558803	0.0117282497165254	0.029628725855443	0.0572987960813461	0.00365998361571506	0.0732771335742491	0.115238480743494	0.0220817114080402
TCGA-93-A4JQ-01A-11R-A24X-07	male	51203481	1	TCGA-93-A4JQ-01A-11R-A24X-07	TCGA-93-A4JQ	TCGA-93-A4JQ-01A	526	NA	Alive	49	white	Not Reported	Stage_IA	526	0	1.31798765643623	TRUE	0	0.219379326459013	0.0873639870176873	0.0082941394101026	0.141680735685011	0.0713315771603359	0.125581156753668	0.0387653094966259	0	0	0.0108462353513016	0.0960049142246192	0	0.0533558843551636	0.134789019271285	0.0126077148151871
TCGA-44-3917-01A-01R-A278-07	female	32146844	1	TCGA-44-3917-01A-01R-A278-07	TCGA-44-3917	TCGA-44-3917-01A	1183	NA	Alive	33	white	Not Reported	Stage_IB	1183	0	0.684298155077178	TRUE	0.0473926610376775	0.301094748055528	0	0.136447990447259	0	0.0646182963072933	0.127759631015938	0	0.00588411962473918	0.0334013578461568	0.0202719522969188	0.0388603129451202	0.00308864547628791	0.0127361495607549	0.207915728261948	0.000528407124378398
TCGA-05-4402-01A-01R-1206-07	female	93295577	1	TCGA-05-4402-01A-01R-1206-07	TCGA-05-4402	TCGA-05-4402-01A	NA	244	Dead	57	Not_report	Not Reported	Stage_IV	244	1	2.17839530962154	TRUE	0	0.21808668778271	0.258787715209003	0.0182414621071369	0.0401961619260498	0	0.135595174557077	0.0274510144986468	0.0129827458918993	0.0338302188153402	0.0280430776258001	0.0651214884992486	0	0.0778338300822901	0.0670016169801667	0.0168288060246312
TCGA-62-8394-01A-11R-2326-07	female	47702642	1	TCGA-62-8394-01A-11R-2326-07	TCGA-62-8394	TCGA-62-8394-01A	NA	139	Dead	65	white	Not Reported	Stage_IIIB	139	1	1.13384739378731	TRUE	0	0.168127167608309	0.229128639314449	0.0501805548109237	0.0971113902165788	0	0.109901338899823	0.0716276116336272	0.00957240228146427	0.006329355039108	0.0196373585855943	0.0454615458971547	0.0314135954784651	0.109317253591392	0.0439752873189395	0.0082164993241718
TCGA-55-8204-01A-11R-2241-07	female	57046213	1	TCGA-55-8204-01A-11R-2241-07	TCGA-55-8204	TCGA-55-8204-01A	515	NA	Alive	87	white	Not Reported	Stage_IB	515	0	1.17922281399884	TRUE	0.019962569252533	0.21266678043422	0.29610274824492	0	0.0302700849823827	0	0.0775554286723123	0.0324279710042734	0.0333340206017805	0.0192463306656687	0.025354184204342	0.0670064296194192	0.0063094636822166	0.083452779925533	0.0536544054800118	0.0426568032303877
TCGA-MN-A4N1-01A-11R-A24X-07	male	50957760	1	TCGA-MN-A4N1-01A-11R-A24X-07	TCGA-MN-A4N1	TCGA-MN-A4N1-01A	827	NA	Alive	60	black	Not Reported	Stage_IIA	827	0	1.15679731222975	TRUE	0	0.282449638071599	0.0284082403181851	0.0506244547781403	0.038636413627929	0.0764789916527803	0.0807888254717681	0.0322160701717052	0.0502858142001426	0	0.0155874975493272	0.0606427479740145	0.0493207106035688	0.128139733033104	0.0981875208204558	0.00823334172728061
TCGA-50-5942-01A-21R-1755-07	female	37346222	1	TCGA-50-5942-01A-21R-1755-07	TCGA-50-5942	TCGA-50-5942-01A	1847	NA	Alive	67	white	Not Reported	Stage_IA	1847	0	0.774649286085819	TRUE	0.114980686821084	0.195380599144388	0	0.0385473183058463	0	0.0735542450557966	0.0612429758252596	0.0340316680700155	0.00940183243341321	0	0.0609672984948984	0.0223823366899908	0.0338967543324195	0.116284923808532	0.233656517130771	0.00567284388758543
TCGA-49-AAR4-01A-12R-A41B-07	male	35873945	1	TCGA-49-AAR4-01A-12R-A41B-07	TCGA-49-AAR4	TCGA-49-AAR4-01A	NA	879	Dead	51	black	Not Reported	Stage_IIIA	879	1	0.837616375837014	TRUE	0	0.133564719008973	0.1024371932923	0.17914029663836	0.0905768229140541	0.0514606808528513	0.103598686873687	0.0312462889245738	0.0361903537335726	0	0.0311005090160244	0.0429110079208798	0.0108951306663925	0.0724113162918969	0.063803125629169	0.0506638682372652
TCGA-55-8619-01A-11R-2403-07	female	40720935	1	TCGA-55-8619-01A-11R-2403-07	TCGA-55-8619	TCGA-55-8619-01A	416	NA	Alive	72	white	Not Reported	Stage_IIB	416	0	0.835307536185867	TRUE	0	0.228834154267938	0	0.0605017667807349	0.173156757354743	0.0500321173933639	0.254710757551256	0.0145407437932397	0	0	0.0493599388483325	0.0178544998427806	0.0131762908696764	0.0357504571434198	0.0720985924213499	0.0299839237331654
TCGA-69-7761-01A-11R-2170-07	male	43059029	1	TCGA-69-7761-01A-11R-2170-07	TCGA-69-7761	TCGA-69-7761-01A	186	NA	Alive	84	white	Not Reported	Stage_IB	186	0	0.930289721552877	TRUE	0.0110548521515048	0.0442257548268739	0.30877676135182	0	0.263255097998448	0	0.120636742288336	0.0427364244215132	0	0.0090461522228766	0.0152610084450479	0.0452704573468382	0	0.0205686748826509	0.0611245258840385	0.0580435481800521
TCGA-73-7499-01A-11R-2187-07	female	59381799	1	TCGA-73-7499-01A-11R-2187-07	TCGA-73-7499	TCGA-73-7499-01A	715	1531	Dead	81	white	Not Reported	Stage_IB	1531	1	1.40210831434165	TRUE	0.0636452624023672	0.0960976992447736	0.203242048467918	0.17995025322205	0.0459934415359294	0	0.167071827300055	0.102995426311981	0	0.00351187033005133	0.0114382684661332	0	0	0.0330935124063231	0.0779002839867673	0.0150601063256517
TCGA-55-7903-01A-11R-2170-07	male	45030762	1	TCGA-55-7903-01A-11R-2170-07	TCGA-55-7903	TCGA-55-7903-01A	567	NA	Alive	64	white	Not Reported	Stage_IA	567	0	1.0919797611409	TRUE	0.0538023831272137	0.221996626717593	0.0206072460537734	0.122503184469468	1.60061159510672e-05	0.0806388768166866	0.126538408078567	0.0114626468322214	0.0236631453484945	8.60869626323688e-05	0.0326314036859359	0.0281577991122505	0.0353503603487813	0.0688649574501791	0.173680868880252	0
TCGA-55-8208-01A-11R-2241-07	female	57639141	1	TCGA-55-8208-01A-11R-2241-07	TCGA-55-8208	TCGA-55-8208-01A	674	NA	Alive	73	white	Not Reported	Stage_IA	674	0	1.28663822083944	TRUE	0	0.244316829801137	0.0367802291738014	0.131070774106186	0.121996580080635	0.0127033073231436	0.302957665107316	0	0	0	0.0129457334550384	0.0304177509760885	0	0	0.0653504049133392	0.0414607250633157
TCGA-78-8660-01A-11R-2403-07	male	37138562	1	TCGA-78-8660-01A-11R-2403-07	TCGA-78-8660	TCGA-78-8660-01A	NA	321	Dead	69	Not_report	Not Reported	Stage_IIB	321	1	0.831115781227978	TRUE	0	0.289584931484044	0.0662574908629836	0.147256884839849	0	0.0173973959678485	0.264698477753026	0	0.0428249891988558	0.0141521027065077	0.0408756075193714	0.020349448242988	0	0.0115421097823907	0.0786569767402372	0.00640358490189794
TCGA-05-4427-01A-21R-1858-07	female	38049335	1	TCGA-05-4427-01A-21R-1858-07	TCGA-05-4427	TCGA-05-4427-01A	791	NA	Alive	65	Not_report	Not Reported	Stage_IIB	791	0	0.882276651282807	TRUE	0.0506860101272151	0.181845199428046	0.133770477928309	0.0581140670231525	0.0600409378909466	0.0432312554729228	0.113804483061497	0.0424255643974455	0.0113557228861113	0.0110771422150998	0.018607397267361	0.0500853240179391	0.0483583063971351	0.083517663602628	0.0878770661836228	0.00520338210056873
TCGA-62-A46U-01A-11R-A24H-07	female	48528961	1	TCGA-62-A46U-01A-11R-A24H-07	TCGA-62-A46U	TCGA-62-A46U-01A	2067	NA	Alive	71	white	Not Reported	Stage_IIB	2067	0	1.1680951727586	TRUE	0	0.134162564127169	0.0166913818217412	0.112882001090206	0.262281071857784	0.00833114330868014	0.18964040704687	0.0506536620415795	0.13795393447659	0.00686325400845975	0.0262644941574877	0	0	0	0.0542760860634323	0
TCGA-50-5933-01A-11R-1755-07	male	39065196	1	TCGA-50-5933-01A-11R-1755-07	TCGA-50-5933	TCGA-50-5933-01A	2370	2393	Dead	72	white	Not Reported	Stage_IIIB	2393	1	0.841284165999747	TRUE	0	0.203856410730009	0.122288204355089	0.0213853646701688	0.140822161479232	0.0554572128849582	0.148259498689107	0.0590367133517366	0	0.0163152161402112	0.0180625025293533	0.107467921381426	0	0.0467014679744289	0.0554457554550908	0.00490157035918965
TCGA-MP-A4TH-01A-31R-A262-07	female	49160338	1	TCGA-MP-A4TH-01A-31R-A262-07	TCGA-MP-A4TH	TCGA-MP-A4TH-01A	741	NA	Alive	70	white	Not Reported	Stage_IA	741	0	1.09005652525231	TRUE	0.0141202585686545	0.197038499251696	0.100371913827868	0.013624736519347	0.144927169922768	0.0720750789712433	0.121644419601038	0.0530177162762512	0	0.000791949873312617	0.0105582656188052	0.0406639342347084	0.00540113570754397	0.0705668290471317	0.124995186651883	0.0302029059277478
TCGA-78-7156-01A-11R-2039-07	male	36754736	1	TCGA-78-7156-01A-11R-2039-07	TCGA-78-7156	TCGA-78-7156-01A	NA	976	Dead	62	white	Not Reported	Stage_IV	976	1	0.785933502590523	TRUE	0.0470265876905009	0.275367771667536	0.125596169898363	0	0	0.0879838049011457	0.137994632117057	0	0.0318707086179362	0.00954384443671778	0.0305417023551385	0.0366513849892061	0	0.063437210893694	0.151693528505136	0.00229265392756897
TCGA-86-8669-01A-11R-2403-07	male	33645680	1	TCGA-86-8669-01A-11R-2403-07	TCGA-86-8669	TCGA-86-8669-01A	938	NA	Alive	64	white	Not Reported	Stage_IA	938	0	0.692178068506657	TRUE	0.00872545545637515	0.259621058990714	0.164413237382033	0.00443850467046363	0.0291084475174533	0.0669654512468599	0.142092247574588	0	0.0131166092940994	0.0300232005597877	0.016056659027167	0.0531916114002834	0	0.0834825027740637	0.104722393583672	0.02404262052244
TCGA-44-A47A-01A-21R-A24H-07	female	41051145	1	TCGA-44-A47A-01A-21R-A24H-07	TCGA-44-A47A	TCGA-44-A47A-01A	466	NA	Alive	78	white	Not Reported	Stage_IB	466	0	0.986930410867797	TRUE	0.0637802815577672	0.252893693879407	0	0.0894544966098288	0.00370882164992558	0.0589004781649308	0.181995685014853	0.0218605880688392	0.00624987797501408	0	0.0200413203068946	0.0277647610353806	0.0154973133591957	0.0428755895707046	0.214977092807259	0
TCGA-78-7539-01A-11R-2066-07	female	68605988	1	TCGA-78-7539-01A-11R-2066-07	TCGA-78-7539	TCGA-78-7539-01A	791	NA	Alive	75	white	Not Reported	Stage_IIA	791	0	1.52871977504802	TRUE	0.0502748305427979	0.186340543464545	0.0577042673994981	0.102056137897336	0.066334574101003	0.0468709198654162	0.2029878407687	0.0193216687438315	0	0	0.00445420672208668	0.00717292286313412	0.02262939205334	0.0337130550847852	0.200139640493526	0
TCGA-55-8205-01A-11R-2241-07	female	62357847	1	TCGA-55-8205-01A-11R-2241-07	TCGA-55-8205	TCGA-55-8205-01A	599	NA	Alive	76	white	Not Reported	Stage_IIA	599	0	1.4911014086218	TRUE	0	0.153571814259318	0.119997162415287	0.103591949401422	0.130235200553317	0.0493883260568588	0.204234750839438	0.0355858187434723	0.00772472390982379	0.0111705116048723	0.0171993694187004	0.0401278423020747	0	0.0112172814584176	0.111577841686847	0.00437740735015215
TCGA-99-8033-01A-11R-2241-07	female	72954783	1	TCGA-99-8033-01A-11R-2241-07	TCGA-99-8033	TCGA-99-8033-01A	170	656	Dead	74	white	Not Reported	Stage_IV	656	1	1.68144364761977	TRUE	0	0.182482016770525	0.381928028267027	0.0159848646737686	0	0	0.064627984609816	0.0189128286745179	0.0942425772259333	0.0868295288836681	0.0148578119837372	0.0452969491270197	0	0.0568032161880795	0.035367461655727	0.00266673194018048
TCGA-49-6743-01A-11R-1858-07	female	39234760	1	TCGA-49-6743-01A-11R-1858-07	TCGA-49-6743	TCGA-49-6743-01A	1621	NA	Alive	81	white	Not Reported	Stage_IIIA	1621	0	0.891675172909771	TRUE	0	0.250754651682218	0.0735753659052957	0.0323341581181085	0.109382064337025	0.0610041500593152	0.173567035831825	0	0.0177591934660211	0.027758337484787	0.0231515199925914	0.0817466583824561	0	0.0928517315825576	0.029888610934925	0.0262265222228758
TCGA-55-1592-01A-01R-0946-07	male	75839347	1	TCGA-55-1592-01A-01R-0946-07	TCGA-55-1592	TCGA-55-1592-01A	NA	701	Dead	65	white	Not Reported	Stage_IA	701	1	1.918623019166	TRUE	0	0.253706344288273	0.118681375597613	0.0385138251550394	0.0833115651931973	0.0377150134453641	0.208302562472815	0	0	0.018714441714797	0.0236067809365633	0.0487085150942622	0.0021424212555849	0.0869713357581053	0.0640770754074386	0.0155487436809472
TCGA-86-7701-01A-11R-2170-07	male	21517374	1	TCGA-86-7701-01A-11R-2170-07	TCGA-86-7701	TCGA-86-7701-01A	947	NA	Alive	66	white	Not Reported	Stage_IV	947	0	0.485866109792843	TRUE	0.0435314869561544	0.215510762565478	0.209457821881327	0.0336666604153058	0.0305255525731771	0.0419771396991289	0.0833585031991251	0.0222809114963064	0.027934576916921	0.0124099578063075	0.0144494332119999	0.0705417946292558	0	0.0503762077332536	0.0956713503356848	0.048307840580575
TCGA-95-7948-01A-11R-2187-07	female	62265135	1	TCGA-95-7948-01A-11R-2187-07	TCGA-95-7948	TCGA-95-7948-01A	476	NA	Alive	42	white	Not Reported	Stage_IB	476	0	1.42774138969613	TRUE	0.0896355249580332	0.234443305653618	0	0.0621613123115268	0	0.0249481464453762	0.105841605874775	0	0.0789585435007623	0	0.0265680913008094	0.0402335482560466	0.0305565581447231	0	0.30665336355433	0
TCGA-44-7660-01A-11R-2066-07	male	54677382	1	TCGA-44-7660-01A-11R-2066-07	TCGA-44-7660	TCGA-44-7660-01A	592	NA	Alive	72	white	Not Reported	Stage_IB	592	0	1.26356902170032	TRUE	0	0.407768802575164	0.0313553402463809	0.0195795681248541	0	0.0723957585774776	0.274997480305014	0	0	0	0.0174202901462227	0.0305412368461098	0	0.0492037918954628	0.0871557242001105	0.00958200708320364
TCGA-69-7979-01A-11R-2187-07	female	68302018	1	TCGA-69-7979-01A-11R-2187-07	TCGA-69-7979	TCGA-69-7979-01A	408	NA	Alive	71	white	Not Reported	Stage_IB	408	0	1.60824934463821	TRUE	0	0.261739474477243	0.148659455694953	0.0720262154716017	0.00644498671067892	0	0.116706279732478	0.00437158138429981	0.0760020468049605	0.0527577939159479	0.0253645739657515	0.0727440929277602	0	0.107098198506632	0.0471760873601217	0.00890921304757268
TCGA-L9-A743-01A-43R-A39D-07	male	46964759	1	TCGA-L9-A743-01A-43R-A39D-07	TCGA-L9-A743	TCGA-L9-A743-01A	664	NA	Alive	56	black	Not Reported	Stage_IIA	664	0	1.09447445963885	TRUE	0.0156132341691183	0.231681093371066	0.138630996619376	0	0.116059505311766	0.0306190876753613	0.157638468865753	0.0301653290616415	0.0114648225554759	0	0.024805985994593	0.049299641679498	0	0.0465170490678906	0.119024789037895	0.0284799965905664
TCGA-64-5815-01A-01R-1628-07	male	29860492	1	TCGA-64-5815-01A-01R-1628-07	TCGA-64-5815	TCGA-64-5815-01A	866	NA	Alive	74	white	Not Reported	Stage_IIB	866	0	0.546797816651797	TRUE	0.0827545890241412	0.288422755666494	0.0295366758913715	0.0780621112206923	0	0.0227261391387573	0.143928460334345	0.0441359737140827	0.045468371216119	0.000703608444126452	0.0302011108816718	0.138858758905777	0	0.00723121474330676	0.0733752562471508	0.0145949745719644
TCGA-L9-A50W-01A-12R-A39D-07	male	56052934	1	TCGA-L9-A50W-01A-12R-A39D-07	TCGA-L9-A50W	TCGA-L9-A50W-01A	266	442	Dead	75	black	Not Reported	Stage_IIA	442	1	1.26509162150592	TRUE	0.0372652883599066	0.168442165871034	0.0197406944436854	0.106296518633127	0.102889157831476	0.0362099645596761	0.131076622294354	0.0599455309881236	0.00233850131604919	0	0.0505405194338705	0.047785171751164	0.024382944716479	0.0843015477331691	0.117320393258539	0.0114649788093471
TCGA-86-8278-01A-11R-2287-07	female	84585719	1	TCGA-86-8278-01A-11R-2287-07	TCGA-86-8278	TCGA-86-8278-01A	944	NA	Alive	63	white	Not Reported	Stage_IIB	944	0	1.95438512377423	TRUE	0.00281277046552336	0.196188778126475	0.120474853845445	0.0574143275717721	0.0912627336301937	0.0428121477623824	0.0990304937964258	0.0324996858202424	0.0183741476264897	0.0287736262187864	0.033874904813144	0.087320240123592	0	0.0802114673301723	0.0863990107122471	0.0225508121571091
TCGA-55-7574-01A-11R-2039-07	female	27934941	1	TCGA-55-7574-01A-11R-2039-07	TCGA-55-7574	TCGA-55-7574-01A	95	995	Dead	64	white	Not Reported	Stage_IB	995	1	0.659440228869426	TRUE	0.0510855780337496	0.255430087363587	0.142192390744396	0	0.0576774046906998	0.0626744793866501	0.134612985096246	0.0227186375351943	0.00223133257570079	0	0.00730267642974964	0.075275036392532	0	0.0377674680031039	0.117281429458362	0.0337504942900286
TCGA-95-7944-01A-11R-2187-07	male	63699161	1	TCGA-95-7944-01A-11R-2187-07	TCGA-95-7944	TCGA-95-7944-01A	377	NA	Alive	71	white	Not Reported	Stage_IA	377	0	1.30287766386835	TRUE	0.0480507386709543	0.153268230943244	0.106883736185072	0.115412249134133	0.0384005547654367	0.0793956140660713	0.118336703980349	0.0268195748013756	0.0420188564669732	0	0.00226146688392499	0.0308883852612801	0.0292286873874572	0.0296113610459554	0.179423840407772	0
TCGA-73-7498-01A-12R-2187-07	female	77498327	1	TCGA-73-7498-01A-12R-2187-07	TCGA-73-7498	TCGA-73-7498-01A	1189	NA	Alive	58	white	Not Reported	Stage_IA	1189	0	1.84364304942323	TRUE	0.0111546200340934	0.278662306569125	0.0248355861490252	0.0185603060925814	0.0645840262482394	0.0936468214416119	0.103668721406198	0.0256058534589604	0.0349250598827471	0.00452989746865459	0.0438598969912037	0.0619523882083627	0.0335086325503847	0.0854638536429012	0.0986712260808397	0.0163708037750723
TCGA-55-A494-01A-11R-A24X-07	female	46552384	1	TCGA-55-A494-01A-11R-A24X-07	TCGA-55-A494	TCGA-55-A494-01A	481	NA	Alive	61	white	Not Reported	Stage_IB	481	0	1.09939774974821	TRUE	0	0.249963954473119	0.286442078675901	0	0	0.00540021850778302	0.0448659550259861	0.0206126125458866	0.0531650049333025	0.0726636350174781	0.0200981761697929	0.0826282252163988	0	0.136321609410406	0.0136485074157674	0.0141900226081794
TCGA-73-4675-01A-01R-1206-07	male	78086024	1	TCGA-73-4675-01A-01R-1206-07	TCGA-73-4675	TCGA-73-4675-01A	40	922	Dead	59	white	Not Reported	Stage_IIIA	922	1	1.61414999880504	TRUE	0.0420561018730475	0.38389160568244	0	0	0	0.075222465583509	0.224984613649923	0	0.0287491382444081	0	0.0252333194925294	0.0511455743468649	0	0.0737807201037996	0.0868309885178104	0.00810547250566868
TCGA-95-7039-01A-11R-1949-07	female	29946067	1	TCGA-95-7039-01A-11R-1949-07	TCGA-95-7039	TCGA-95-7039-01A	1272	NA	Alive	54	white	Not Reported	Stage_IIB	1272	0	0.65298051048117	TRUE	0.0260678477302631	0.288357404612576	0.029826840182364	0.0574631836247471	0.0234241602750707	0.0455009646311579	0.121922235998157	0.00455847170861197	0.0725517069360938	0	0.0360446990321401	0.0610042724801515	0.0426040070927444	0.0891095911659491	0.0979754638266134	0.00358915070336043
TCGA-05-4433-01A-22R-1858-07	male	30314460	1	TCGA-05-4433-01A-22R-1858-07	TCGA-05-4433	TCGA-05-4433-01A	730	NA	Alive	82	Not_report	Not Reported	Stage_IB	730	0	0.625190562491754	TRUE	0.0369823520804413	0.126086861550395	0.195287012143546	0.0640947602743738	0.165095666940838	0	0.187847099640968	0	0.0790650666194403	0.0079925642276805	0.0130491451601598	0.030532154485876	0.00973687944753228	0.0213925979162638	0.0606872673029543	0.00215057220953044
TCGA-73-4668-01A-01R-1206-07	female	91375192	1	TCGA-73-4668-01A-01R-1206-07	TCGA-73-4668	TCGA-73-4668-01A	467	NA	Alive	66	Other	Not Reported	Stage_IIB	467	0	1.84896712644797	TRUE	0	0.274745040426037	0.083358244085063	0.0426824972075275	0.04592097878887	0.0376838826609293	0.0932362089308559	0.00757049265924096	0.0820412460715605	0	0.0508614920168421	0.0736692695105578	0.00597603928758325	0.0899720839851401	0.0987471588849945	0.0135353654847983
TCGA-69-7980-01A-11R-2187-07	female	66788589	1	TCGA-69-7980-01A-11R-2187-07	TCGA-69-7980	TCGA-69-7980-01A	411	NA	Alive	70	white	Not Reported	Stage_I	411	0	1.65736142083053	TRUE	0	0.223316269028974	0.174768361036406	0.0329557504652936	0.0871762241925449	0.0325216276250578	0.160905200094142	0.0373322533586037	0.000309888616174321	0.0172986644576675	0.0175242051389227	0.0655058812444754	0.0113628934668865	0.0787098636834583	0.0526432119665196	0.00766970562487296
TCGA-55-8097-01A-11R-2241-07	female	70835524	1	TCGA-55-8097-01A-11R-2241-07	TCGA-55-8097	TCGA-55-8097-01A	476	NA	Alive	60	white	Not Reported	Stage_IA	476	0	1.76007430370864	TRUE	0.0419892927285854	0.230205030156497	0	0.083661025543648	0.0412920896434453	0.0678736007991683	0.116004003922065	0.0537970431038335	0	0	0.0584582112880002	0.0435334575840438	0.0426510478923958	0.0911043407989468	0.12088168426041	0.00854917227896067
TCGA-05-4390-01A-02R-1755-07	female	32701163	1	TCGA-05-4390-01A-02R-1755-07	TCGA-05-4390	TCGA-05-4390-01A	1126	NA	Alive	58	Not_report	Not Reported	Stage_IB	1126	0	0.649409757320033	TRUE	0	0.184688425213688	0.311433323403912	0.03290816181506	0	0	0.0636716840676	0	0.0824517700964432	0.0491261859894869	0.0212668454026014	0.0536357650559204	0	0.0601731559033759	0.127742228842793	0.0129024542091194
TCGA-44-7659-01A-11R-2066-07	male	29037929	1	TCGA-44-7659-01A-11R-2066-07	TCGA-44-7659	TCGA-44-7659-01A	691	NA	Alive	70	white	Not Reported	Stage_IA	691	0	0.660627460883314	TRUE	0.0237755979364588	0.190679764631737	0.00151055505664925	0.076706813162472	0.117465722181428	0.0921081798448014	0.119348982230692	0.0167106313910919	0.00657576638383921	0.00338966545510678	0.0296937930755351	0.0345899458210119	0.0319285049512194	0.116857939749883	0.120140749412047	0.0185173887160269
TCGA-55-A490-01A-11R-A466-07	male	46096822	1	TCGA-55-A490-01A-11R-A466-07	TCGA-55-A490	TCGA-55-A490-01A	48	99	Dead	78	white	Not Reported	Stage_IIA	99	1	0.849506174906996	TRUE	0	0.225501206942488	0	0.214957002639204	0	0	0.116553594752298	0.000351240429340503	0.0872758483612626	0	0.0256086661432375	0.0550114717156076	0	0.0803656778726575	0.16197018654847	0.0324051045954337
TCGA-93-8067-01A-11R-2287-07	male	79537180	1	TCGA-93-8067-01A-11R-2287-07	TCGA-93-8067	TCGA-93-8067-01A	186	NA	Alive	77	asian	Not Reported	Stage_IB	186	0	1.5867101174687	TRUE	0	0.320195551646645	0.209162855934573	0.00989642963795469	0	0.0219163928385666	0.242797222085587	0	0	0.0213833661220952	0.0224493907237005	0.0352997231641658	0	0.0635932508619831	0.0418386272825689	0.01146718970216
TCGA-86-8673-01A-11R-2403-07	male	35518792	1	TCGA-86-8673-01A-11R-2403-07	TCGA-86-8673	TCGA-86-8673-01A	862	NA	Alive	61	white	Not Reported	Stage_IB	862	0	0.785963241163964	TRUE	0.0177246754997202	0.301758874718172	0.0899885348883424	0.0400408335155096	0.00401896450922385	0.0620145068592709	0.119922293008788	0.023208463348956	0.0432031539123373	0	0.0123428884854627	0.0649170681673651	0.00972105946128515	0.11573718933134	0.0811867703384759	0.0142147239557507
TCGA-69-7765-01A-11R-2170-07	male	38262444	1	TCGA-69-7765-01A-11R-2170-07	TCGA-69-7765	TCGA-69-7765-01A	165	NA	Alive	56	black	Not Reported	NA	165	0	0.81864720462213	TRUE	0.0160459013486363	0.240848280135913	0.081726344286905	0.0397029101143863	0.106295698700468	0.0335390121822797	0.148113711864028	0.0347841649192104	0.00134322844860271	0.00903294278899287	0.0151137027585945	0.100766364643526	0	0.0579528899371278	0.0937204306307931	0.0210144172405356
TCGA-MP-A4TE-01A-22R-A466-07	male	52832107	1	TCGA-MP-A4TE-01A-22R-A466-07	TCGA-MP-A4TE	TCGA-MP-A4TE-01A	NA	896	Dead	56	white	Not Reported	Stage_IIA	896	1	0.959652213346305	TRUE	0	0.311845385886709	0.147527427476117	0.0332931512071707	0	0.0289835495207348	0.101427996279755	0	0.10099296663052	0.00278976144421568	0.0245784982085254	0.0535781429007099	0	0.101416259493233	0.0630234384043704	0.0305434225479394
TCGA-44-2659-01A-01R-0946-07	female	72402484	1	TCGA-44-2659-01A-01R-0946-07	TCGA-44-2659	TCGA-44-2659-01A	1367	NA	Alive	65	white	Not Reported	Stage_IIB	1367	0	1.55492962834268	TRUE	0	0.206572741266925	0	0.0801529572181715	0.122714802359124	0.066643068064579	0.136455173232835	0.0348581532572115	0	0	0.0253889234671932	0.0439734525059305	0.0392425026634163	0.0585960538943172	0.17019901294721	0.0152031591230869
TCGA-44-A4SU-01A-11R-A24X-07	female	48903542	1	TCGA-44-A4SU-01A-11R-A24X-07	TCGA-44-A4SU	TCGA-44-A4SU-01A	76	409	Dead	67	white	Not Reported	Stage_IA	409	1	1.17645507953349	TRUE	0	0.233003141325389	0.16975633518581	0.00776714058691751	0.0877440548120056	0.0468638757554511	0.0817679177675757	0.0629658374917885	0.000677838532627983	0.00672539476694617	0.0299438737838658	0.0700334043228823	0.00637041587054693	0.12570137870834	0.0361069791448181	0.0345724119450346
TCGA-55-7907-01A-11R-2170-07	male	27965236	1	TCGA-55-7907-01A-11R-2170-07	TCGA-55-7907	TCGA-55-7907-01A	16	343	Dead	77	white	Not Reported	Stage_IIA	343	1	0.641950271532116	TRUE	0	0.25581821858155	0.127315214647372	0.0365863525932605	0.0542410677711214	0.0641865877362271	0.139344247000004	0.0377744446064607	0	0	0.0185054396849469	0.0602798782889102	0.0109112269074323	0.0920919349067132	0.08560555296658	0.0173398343094211
TCGA-44-6776-01A-11R-1858-07	female	31063729	1	TCGA-44-6776-01A-11R-1858-07	TCGA-44-6776	TCGA-44-6776-01A	2616	NA	Alive	60	white	Not Reported	Stage_IA	2616	0	0.604523020349446	TRUE	0.0220523024182105	0.404410944106175	0	0.00486951158704955	0.00354197611587395	0.0850904520777886	0.265860704914847	0	0	0	0.0298069416430443	0.0314756337803627	0	0.0850516983032713	0.0529168755272209	0.0149229595261561
TCGA-49-4494-01A-01R-1206-07	male	78194142	1	TCGA-49-4494-01A-01R-1206-07	TCGA-49-4494	TCGA-49-4494-01A	NA	1081	Dead	77	white	Not Reported	Stage_IIIA	1081	1	1.45276821037682	TRUE	0.113598028699322	0.192062219776469	0	0.169550306631544	0	0	0.181276290843631	0.0134842437776617	0.0725480495818442	0	0.0204444468908005	0	0.0553453054848417	0.0344193378650054	0.147271770448881	0
TCGA-05-4403-01A-01R-1206-07	male	93775090	1	TCGA-05-4403-01A-01R-1206-07	TCGA-05-4403	TCGA-05-4403-01A	578	NA	Alive	76	Not_report	Not Reported	Stage_IB	578	0	1.62353904021927	TRUE	0.332382931371163	0	0.0784638663425215	0.0760725656440411	0.119999353360291	0	0.204665389415715	0	0.0287685015814929	0	0.0176691171450714	0	0.0505767193543524	0	0.0914015557853527	0
TCGA-53-7626-01A-12R-2066-07	female	72954241	1	TCGA-53-7626-01A-12R-2066-07	TCGA-53-7626	TCGA-53-7626-01A	NA	929	Dead	76	white	Not Reported	Stage_IIA	929	1	1.72038765335935	TRUE	0.0469176020246208	0.225869603023498	0.131295615017338	0	0.0758156266945337	0.0732303134460565	0.151679138092357	0.0445955964587113	0	0	0.0255828913496269	0.0439135645227549	0	0.0359853317793174	0.121242360482879	0.0238723571083061
TCGA-50-8457-01A-11R-2326-07	female	51683939	1	TCGA-50-8457-01A-11R-2326-07	TCGA-50-8457	TCGA-50-8457-01A	1125	NA	Alive	63	black	Not Reported	Stage_IA	1125	0	1.13358797473428	TRUE	0.0693049025495416	0.201589824630212	0	0.0807758631038001	0.069948819606592	0.0550434837420555	0.107326204851042	0.0573130059513528	0	0	0.0366668931309198	0.0368688254098931	0.0104976927236607	0.0566988787173012	0.161565857860829	0.0563997477228003
TCGA-91-6840-01A-11R-1949-07	female	26467925	1	TCGA-91-6840-01A-11R-1949-07	TCGA-91-6840	TCGA-91-6840-01A	372	NA	Alive	59	white	Not Reported	Stage_IA	372	0	0.648514258482718	TRUE	0	0.269416512538458	0.233808535259625	0.0273978295951738	0.00709271105394348	0.00100437009179927	0.159210442436266	0	0.02030133459685	0.0161787672386375	0.0262124311513179	0.0559197898613253	0	0.0773593271536741	0.0868121899262792	0.0192857590966497
TCGA-55-8507-01A-11R-2403-07	male	37917233	1	TCGA-55-8507-01A-11R-2403-07	TCGA-55-8507	TCGA-55-8507-01A	418	NA	Alive	53	white	Not Reported	Stage_IA	418	0	0.907440253221131	TRUE	0.000630299673928136	0.267054430620154	0.120436158149848	0.0349342994790326	0.0206563573817425	0.0710391057474773	0.137116307960029	0.0122105839494432	0.0160857735307162	0.011364241361243	0.0341985831306654	0.0606333165705068	0.00934259095563293	0.100897340724143	0.0961541986539247	0.00724641211151267
TCGA-55-6969-01A-11R-1949-07	male	68110937	1	TCGA-55-6969-01A-11R-1949-07	TCGA-55-6969	TCGA-55-6969-01A	1239	NA	Alive	52	white	Not Reported	Stage_IB	1239	0	1.47656535637826	TRUE	0	0.248253800796924	0.198445723531859	0.0572965365403446	0.0435335039712589	0	0.141702263165295	0.0160162918814441	0.0108474183316157	0.0166856177772624	0.012971507924824	0.068093977324535	0	0.0283797361342899	0.0746039649967582	0.0831696576235899
TCGA-38-4627-01A-01R-1206-07	female	64670974	1	TCGA-38-4627-01A-01R-1206-07	TCGA-38-4627	TCGA-38-4627-01A	NA	1147	Dead	64	white	Not Reported	Stage_IIA	1147	1	1.25931940511887	TRUE	0.136087451460144	0.224591950761994	0.0145519498007001	0.11839111848083	0	0	0.177036836333585	0.0252315993796123	0.0144757813587706	0	0.0322162595892886	0.147230672845535	0	0	0.11018637998954	0
TCGA-49-4488-01A-01R-1755-07	female	28414968	1	TCGA-49-4488-01A-01R-1755-07	TCGA-49-4488	TCGA-49-4488-01A	NA	869	Dead	74	white	Not Reported	Stage_IA	869	1	0.59645680054618	TRUE	0.116241556465181	0.156129488168913	0.000489175693109328	0.179185197314189	0	0.0256141696832441	0.130275584915583	0.00673910648143682	0.0712180627780752	0	0.020755318918547	0.0278863954608464	0.0436360939957338	0.0401205527375195	0.17845771613956	0.00325158124806128
TCGA-62-A46O-01A-11R-A24H-07	female	37535998	1	TCGA-62-A46O-01A-11R-A24H-07	TCGA-62-A46O	TCGA-62-A46O-01A	NA	1454	Dead	65	white	Not Reported	Stage_IB	1454	1	0.854487243607423	TRUE	0.0449081321973248	0.24566562525543	0.146047852549489	0	0.046495749151707	0.0798864889595213	0.0786250286218581	0.00812369561724585	0.0458909537467592	0.0207736764764353	0.0152482278093241	0.0555945719461407	0.0103107390517244	0.120924325379026	0.0665685065537243	0.0149364266842911
TCGA-86-8280-01A-11R-2287-07	female	58854103	1	TCGA-86-8280-01A-11R-2287-07	TCGA-86-8280	TCGA-86-8280-01A	701	NA	Alive	54	white	Not Reported	Stage_IIA	701	0	1.47494378762038	TRUE	0.0293067570923438	0.137504113411003	0.118083986732063	0.0720967455525955	0.149658080989837	0.00961373976485302	0.151259681232655	0.0514830461762004	0	0.00674919042942561	0.0334395808797046	0.0505246871906544	0.00817662604279119	0.0405365933621437	0.12150763164682	0.020059539496909
TCGA-05-4434-01A-01R-1206-07	female	94449495	1	TCGA-05-4434-01A-01R-1206-07	TCGA-05-4434	TCGA-05-4434-01A	NA	457	Dead	67	Not_report	Not Reported	Stage_IV	457	1	2.30997935274121	TRUE	0.013028217344591	0.184378815621618	0.143740525215906	0.0796494994263068	0.0900008973919811	0.03766879079806	0.200738411973414	0.0231916540454233	0.00134824929258715	0	0.0175711412835412	0.0410909222730777	0.0260620680379182	0.0196320273195199	0.119839920219882	0.00205885975617254
TCGA-44-A47G-01A-21R-A24H-07	female	41196772	1	TCGA-44-A47G-01A-21R-A24H-07	TCGA-44-A47G	TCGA-44-A47G-01A	351	NA	Alive	73	white	Not Reported	Stage_IA	351	0	0.890279610242529	TRUE	0	0.231478980747518	0.130639773965525	0	0.174378647226186	0	0.152047450151695	0.0315008866993787	0.0954817279477568	0	0.0362158950876541	0.0275022192259022	0	0.0248439277015339	0.0624257381991302	0.0334847530477197
TCGA-78-7536-01A-11R-2066-07	male	76126859	1	TCGA-78-7536-01A-11R-2066-07	TCGA-78-7536	TCGA-78-7536-01A	NA	244	Dead	69	white	Not Reported	Stage_IIIA	244	1	1.74729594800636	TRUE	0	0	0.629184751159965	0	0	0	0	0	0.0925304415715583	0.166325652347519	0.0153152474671237	0	0	0	0.0966439074538339	0
TCGA-91-6831-01A-11R-1858-07	male	31948860	1	TCGA-91-6831-01A-11R-1858-07	TCGA-91-6831	TCGA-91-6831-01A	310	NA	Alive	66	white	Not Reported	Stage_IB	310	0	0.754357505495291	TRUE	0	0.236681120557642	0.159107578714678	0.0396451886954138	0.0410910156068261	0.041508509278011	0.0884013238277406	0.0187469886000738	0.0455804544156419	0.0438525005773617	0.0195092963981713	0.0940444847496313	0	0.0742379017574173	0.0694399503048293	0.0281536865165622
TCGA-55-7728-01A-11R-2187-07	female	67758455	1	TCGA-55-7728-01A-11R-2187-07	TCGA-55-7728	TCGA-55-7728-01A	704	NA	Alive	64	white	Not Reported	Stage_IB	704	0	1.34010681241758	TRUE	0	0.446558755132294	0	0	0.0495045979916823	0.0257751021111598	0.380452903203896	0	0	0	0.0216200062496399	0	0	0.023264670577279	0.0404191074867694	0.0124048572472796
TCGA-67-6215-01A-11R-1755-07	female	77072339	1	TCGA-67-6215-01A-11R-1755-07	TCGA-67-6215	TCGA-67-6215-01A	174	NA	Alive	52	white	Not Reported	Stage_IB	174	0	1.55888031369186	TRUE	0.0470757171780513	0.248495827250946	0	0.101561732501345	0	0.0637111684895634	0.146141834540282	0.0156996868258781	0.0204734436783418	0.015382197345143	0.0295771281226125	0.0249458571174047	0.042533287562338	0.0883931864801125	0.156008932907981	0
TCGA-69-7973-01A-11R-2187-07	female	75839309	1	TCGA-69-7973-01A-11R-2187-07	TCGA-69-7973	TCGA-69-7973-01A	230	NA	Alive	42	white	Not Reported	Stage_IB	230	0	1.77565663091982	TRUE	0.0301984477277512	0.180804870792831	0.136138540649708	0.116141880327529	0	0.0423455366105817	0.0855026957933573	0.00351369327108023	0.0529604796316515	0.031360895686866	0.0198391487446364	0.0777119381090648	0	0.0788857147642477	0.137431584030205	0.00716457386049067
TCGA-86-6562-01A-11R-1755-07	male	36779372	1	TCGA-86-6562-01A-11R-1755-07	TCGA-86-6562	TCGA-86-6562-01A	0	376	Dead	52	white	Not Reported	Stage_IIA	376	1	0.83574247662955	TRUE	0.0242542609503341	0.267541583843991	0.110489832438441	0.0639219417333578	0.0125136690131055	0.0411982326658833	0.133981282363162	0.024533990916891	0.0229178822610351	0.00207808073667672	0.0254915325047948	0.0864777951286979	0	0.103534972831386	0.0686750148015713	0.0123899278106722
TCGA-55-7815-01A-11R-2170-07	male	22747132	1	TCGA-55-7815-01A-11R-2170-07	TCGA-55-7815	TCGA-55-7815-01A	773	NA	Alive	76	Not_report	Not Reported	Stage_IB	773	0	0.468651481518619	TRUE	0.00706356418815812	0.1943767516344	0.313384239326494	0	0.0522234636901239	0.024859867854739	0.104595490221775	0.0147104137196723	0.0187295066264748	0.0228259482593451	0.00924689442766272	0.08008947380293	0	0.0758232627980933	0.0690893798050199	0.0129817436451118
TCGA-97-A4M0-01A-11R-A24X-07	female	47707697	1	TCGA-97-A4M0-01A-11R-A24X-07	TCGA-97-A4M0	TCGA-97-A4M0-01A	652	NA	Alive	60	white	Not Reported	Stage_IB	652	0	1.11301644746352	TRUE	0.0318669375697326	0.147397930788666	0.0245542797150424	0.0992692674450932	0.121238875237907	0.0781813539801619	0.117199367620395	0.0672941886877572	0	0.00833383055082912	0.0217704887020058	0.0312609567661584	0.0130217797807593	0.0753473101772309	0.162069321937231	0.00119411104102924
TCGA-44-5645-01A-01R-1628-07	female	35446033	1	TCGA-44-5645-01A-01R-1628-07	TCGA-44-5645	TCGA-44-5645-01A	852	NA	Alive	61	black	Not Reported	Stage_IA	852	0	0.873169906991039	TRUE	0.0798449859520191	0.162085529664385	0.0795771488043736	0.0416494502443287	0.102750643112664	0.0204790492364045	0.0839496956412843	0.120036838591435	0	0.0102957424998706	0.0250772487795797	0.0203228937210806	0	0.120150387952439	0.133780385800136	0
TCGA-62-A46S-01A-11R-A24H-07	male	50907416	1	TCGA-62-A46S-01A-11R-A24H-07	TCGA-62-A46S	TCGA-62-A46S-01A	NA	1653	Dead	73	white	Not Reported	Stage_IB	1653	1	1.06571406408703	TRUE	0.0164347293297117	0.226997004068566	0.0907462161929846	0	0.12744361381686	0.0883342712788557	0.10742133698679	0.0376557212344559	0.0117662506605553	0	0.0190019681136121	0.0415960967206657	0.0394084100292103	0.09824048732315	0.0656465616814494	0.0293073325631336
TCGA-86-A4JF-01A-11R-A24X-07	male	49411204	1	TCGA-86-A4JF-01A-11R-A24X-07	TCGA-86-A4JF	TCGA-86-A4JF-01A	536	737	Dead	56	white	Not Reported	Stage_IIB	737	1	1.03025179154062	TRUE	0	0.221443620205095	0.146855806847003	0.0397311580069271	0.0789132598210856	0.0413186963493848	0.138913465502023	0.0762925733002349	0	0.018314689273182	0.0240133365379228	0.0255926459431074	0.0095537660890179	0.111866327427128	0.0533598785250385	0.0138307761728498
TCGA-05-5715-01A-01R-1628-07	female	28413182	1	TCGA-05-5715-01A-01R-1628-07	TCGA-05-5715	TCGA-05-5715-01A	62	NA	Alive	69	Not_report	Not Reported	Stage_IB	62	0	0.567788582011437	TRUE	0.0350365208011287	0.324967680115495	0.0773659481242262	0.0646191692975528	0	0.0121456610290311	0.247571392983894	0	0.0270567847318309	0	0.0415383480010671	0.0525999641140735	0	0.0699980469972158	0.0422611543436841	0.00483932946080013
TCGA-95-7947-01A-11R-2187-07	male	59775286	1	TCGA-95-7947-01A-11R-2187-07	TCGA-95-7947	TCGA-95-7947-01A	477	NA	Alive	67	white	Not Reported	Stage_IA	477	0	1.52488075733107	TRUE	0	0.15700119586672	0.117304563227467	0.0547486529424447	0.129783256502268	0.0552720010710519	0.114309261050331	0.0365582867113571	0.0175718693416032	0.0270312068764219	0.0199006236229807	0.0493556623176788	0	0.0963276189551762	0.116871023287598	0.00796477822690236
TCGA-50-6593-01A-11R-1755-07	female	33275502	1	TCGA-50-6593-01A-11R-1755-07	TCGA-50-6593	TCGA-50-6593-01A	NA	336	Dead	49	white	Not Reported	Stage_IIIA	336	1	0.760007769574676	TRUE	0	0.275868366824025	0.0245977414036851	0.0734158295286872	0.0588015660452856	0.0466117316987589	0.152309661557221	0.0400979125528092	0.0279365674180116	0.00117262758738513	0.0426242899140361	0.0791505171127736	0.00347425327788461	0.0734345405641331	0.0950109788485446	0.00549341566675932
TCGA-44-2666-01B-02R-A277-07	male	24380740	1	TCGA-44-2666-01B-02R-A277-07	TCGA-44-2666	TCGA-44-2666-01B	97	97	Dead	43	white	Not Reported	Stage_IB	97	1	0.663527005418903	TRUE	0	0.999999999999999	0	0	0	0	0	0	0	0	0	0	0	0	0	0
TCGA-J2-A4AG-01A-11R-A24H-07	female	36167306	1	TCGA-J2-A4AG-01A-11R-A24H-07	TCGA-J2-A4AG	TCGA-J2-A4AG-01A	988	NA	Alive	66	white	Not Reported	Stage_IA	988	0	0.869422661363063	TRUE	0	0.228211604739682	0.164385252480894	0	0.11680522041666	0.0352514932805975	0.115722050396467	0.0558127101824722	0.0147708038097237	0	0.0142169804677698	0.0633772214894573	0	0.0854159670181959	0.0893644798581393	0.0166662158599413
TCGA-55-8087-01A-11R-2241-07	female	71573567	1	TCGA-55-8087-01A-11R-2241-07	TCGA-55-8087	TCGA-55-8087-01A	462	NA	Alive	59	white	Not Reported	Stage_IB	462	0	1.865540414162	TRUE	0.0511647130606476	0.260497876705646	0	0.051684837180055	0.0296304201723829	0.109749639479787	0.112246448981518	0.0430153231405739	0.00940087899797531	0.000159588829520774	0.0425258845273853	0.0557952944747915	0.0185055387607322	0.107899195289336	0.103430382949434	0.00429397745021461
TCGA-97-A4LX-01A-11R-A24X-07	male	48262941	1	TCGA-97-A4LX-01A-11R-A24X-07	TCGA-97-A4LX	TCGA-97-A4LX-01A	614	NA	Alive	81	white	Not Reported	Stage_IB	614	0	1.18209958987653	TRUE	0	0.138611219747881	0.10266679372638	0.0656623907729271	0.192254061427261	0.0536039823368034	0.154600612795525	0.0549256133164365	0	0.0162319848154093	0.0187177408007048	0.0635324982659664	0	0.0343451483560292	0.0775068453046223	0.0273411083340546
TCGA-55-A493-01A-11R-A24H-07	female	44084175	1	TCGA-55-A493-01A-11R-A24H-07	TCGA-55-A493	TCGA-55-A493-01A	28	NA	Alive	54	white	Not Reported	Stage_IB	28	0	1.0085292052175	TRUE	0	0.188420345416147	0.24398156293967	0.0222093460299426	0.0723995411613791	0.0399671812701275	0.0862171202870183	0.0554275968203316	0.0220292664587868	0.0416816351852198	0.0109660606796651	0.0736933842547682	0	0.0923400357719982	0.0345707439157675	0.0160961798091781
TCGA-62-A472-01A-11R-A24H-07	male	21164625	1	TCGA-62-A472-01A-11R-A24H-07	TCGA-62-A472	TCGA-62-A472-01A	910	NA	Alive	70	white	Not Reported	Stage_IIB	910	0	0.536953934370172	TRUE	0	0.212327646435667	0.236095143154826	0.0605553918701182	0	0	0.0615883660318443	0	0.136429482247756	0.0449800264834257	0.0443735958892451	0.0333061362160295	0	0.0454929841641356	0.124851227506952	0
TCGA-80-5611-01A-01R-1628-07	male	34794452	1	TCGA-80-5611-01A-01R-1628-07	TCGA-80-5611	TCGA-80-5611-01A	2595	NA	Alive	NA	Not_report	Not Reported	Stage_IB	2595	0	0.83308111032967	TRUE	0.0436064459039761	0.227380797317193	0.0813334175767003	0.129765418334046	0.0497365464061426	0	0.213193102297753	0	0.110106485759182	0	0.0276044119324244	0.0109212143321687	0	0.0233088440155958	0.0830433161248172	0
TCGA-55-6985-01A-11R-1949-07	female	30509945	1	TCGA-55-6985-01A-11R-1949-07	TCGA-55-6985	TCGA-55-6985-01A	1233	NA	Alive	58	white	Not Reported	Stage_IB	1233	0	0.694501401431162	TRUE	0	0.199414881680445	0.24787773160097	0.0177309910460836	0.0744436059654682	0.00217575448540678	0.0939566171581742	0.0537572610743697	0.0220565159196382	0	0.0386498480054428	0.0685601463232777	0	0.0928059801729597	0.0655219134163417	0.0230487531514229
TCGA-J2-A4AE-01A-21R-A24H-07	female	38837889	1	TCGA-J2-A4AE-01A-21R-A24H-07	TCGA-J2-A4AE	TCGA-J2-A4AE-01A	1079	NA	Alive	77	white	Not Reported	Stage_IA	1079	0	0.914015870448083	TRUE	0	0.15910255549768	0.167659272814051	0	0.177369086898473	0.0229009020020359	0.0907849700811193	0.0687053921950225	0	0	0.021176207817248	0.0142730640180413	0	0.121894905148088	0.135064393722148	0.0210692498060936
TCGA-62-A470-01A-11R-A24H-07	male	18001906	1	TCGA-62-A470-01A-11R-A24H-07	TCGA-62-A470	TCGA-62-A470-01A	NA	1194	Dead	84	white	Not Reported	Stage_IB	1194	1	0.393570015582735	TRUE	0.0120891006821533	0.378950225915102	0.029660360183943	0	0.017369081057097	0.0931420441969239	0.209786424738297	0	0.0228702505347692	0	0.0262383849535946	0.0316681530304689	0.00370522361192273	0.0796665350456612	0.0854431140617045	0.00941110198836255
TCGA-78-7542-01A-21R-2066-07	male	74692302	1	TCGA-78-7542-01A-21R-2066-07	TCGA-78-7542	TCGA-78-7542-01A	NA	321	Dead	56	white	Not Reported	Stage_IB	321	1	1.46887936856942	TRUE	0	0.14455148125169	0.358093263035762	0.00270402537928154	0.0694552362457205	0	0.0398142065979733	0.043727498864933	0.0674753480008576	0.0486891121328056	0.0186576840868678	0.070636162956159	0.010563600224713	0.0918430194036664	0.0285311252326314	0.00525823658693819
TCGA-55-6543-01A-11R-1755-07	female	38111792	1	TCGA-55-6543-01A-11R-1755-07	TCGA-55-6543	TCGA-55-6543-01A	435	NA	Alive	60	white	Not Reported	Stage_IA	435	0	0.81888225179706	TRUE	0.0714877052420295	0.200931226648297	0.062788757542277	0.125002591041134	0	0	0.12687302135379	0.0121891541705792	0.033825491919377	0.0206172112662739	0.0328325266163389	0	0	0.197655686164755	0.115796628035149	0
TCGA-97-7938-01A-11R-2170-07	female	35511816	1	TCGA-97-7938-01A-11R-2170-07	TCGA-97-7938	TCGA-97-7938-01A	NA	18	Dead	76	white	Not Reported	Stage_IA	18	1	0.812319439224191	TRUE	0.00336428461627719	0.228444941192761	0.109922124144775	0	0.0916235304904372	0.0798620283722741	0.101534835321512	0.0288643165777167	0.00538739874516268	0.00950992632547055	0.0402811789198373	0.0624564225013968	0.0177901797074287	0.098044049392976	0.113697815510925	0.00921696818104963
TCGA-05-4432-01A-01R-1206-07	male	75547030	1	TCGA-05-4432-01A-01R-1206-07	TCGA-05-4432	TCGA-05-4432-01A	761	NA	Alive	66	Not_report	Not Reported	Stage_IIB	761	0	1.69587240484878	TRUE	0.0366645692536459	0.244630414562413	0.0530196304992437	0.114576310347916	0.0240127570744985	0.048420072790251	0.18365340314346	0	0.0140912527048943	0	0.015709493274835	0.0460494795947863	0.0115935854545957	0.0767226759649727	0.099743254736321	0.0311131005981668
TCGA-93-7348-01A-21R-2039-07	female	37777874	1	TCGA-93-7348-01A-21R-2039-07	TCGA-93-7348	TCGA-93-7348-01A	531	NA	Alive	75	white	Not Reported	Stage_IA	531	0	0.855785225273694	TRUE	0	0.269929219180154	0.120509568946668	0	0.0923344790564474	0.0514265865599106	0.107508522312282	0.0446741249056185	0.00110948079709198	0	0.0250360559933731	0.0801097623549483	0	0.109986403229465	0.0583125719681618	0.0390632246958803
TCGA-78-7147-01A-11R-2039-07	female	53557048	1	TCGA-78-7147-01A-11R-2039-07	TCGA-78-7147	TCGA-78-7147-01A	NA	586	Dead	67	white	Not Reported	Stage_IIB	586	1	1.33146744189785	TRUE	0.0188991426539	0.162383984916528	0.0741058095430059	0.100781752680873	0.0923342845885857	0.023676319679811	0.130576334615511	0.0533087336512667	0	0.00966660417343063	0.0292508060534152	0.0208704970875735	0.0453697081486845	0.0918001990462106	0.146975823161204	0
TCGA-78-7148-01A-11R-2039-07	male	44447893	1	TCGA-78-7148-01A-11R-2039-07	TCGA-78-7148	TCGA-78-7148-01A	NA	626	Dead	71	white	Not Reported	Stage_IIB	626	1	0.866088813246713	TRUE	0.0810528812302787	0.185890176467678	0.120041130857694	0	0.0827294591781255	0.077447371304681	0.110408467454024	0.0160546905229944	0.0292219479592826	0	0.0171841839286741	0.049604056207533	0.0353288386230046	0.0770026184406886	0.109422555685817	0.00861162213952489
TCGA-35-3615-01A-01R-0946-07	male	76253174	1	TCGA-35-3615-01A-01R-0946-07	TCGA-35-3615	TCGA-35-3615-01A	14	NA	Alive	57	white	Not Reported	Stage_IB	14	0	1.4657392332035	TRUE	0.0489089464958278	0.334082291071449	0	0	0	0	0.2284927942773	0	0	0	0.0220383543939879	0	0	0	0.366477613761436	0
TCGA-91-A4BC-01A-11R-A24H-07	male	37712946	1	TCGA-91-A4BC-01A-11R-A24H-07	TCGA-91-A4BC	TCGA-91-A4BC-01A	44	NA	Alive	59	white	Not Reported	Stage_IIA	44	0	0.82094019359027	TRUE	0	0.187804068763634	0.00374733409039066	0.168778967020905	0.091019212357061	0.127752704236682	0.129839800146932	0.0263468956040299	0	0	0.00500432023666014	0.0599691904416619	0.0142962503402011	0.0455234606492406	0.0659562252849802	0.0739615708276216
TCGA-44-7671-01A-11R-2066-07	male	70220747	1	TCGA-44-7671-01A-11R-2066-07	TCGA-44-7671	TCGA-44-7671-01A	889	NA	Alive	64	black	Not Reported	Stage_IB	889	0	1.37587143870268	TRUE	0.024475373237953	0.340815681777908	0.030575633713279	0.0166650732918235	0.0134909889401632	0.0782511635126187	0.204556248066155	0	0	0.0022331698374248	0.0227510565035214	0.0703407281768144	0.0101241938073368	0.0911871370766684	0.0840936062124813	0.0104399458458526
TCGA-50-5932-01A-11R-1755-07	male	51244782	1	TCGA-50-5932-01A-11R-1755-07	TCGA-50-5932	TCGA-50-5932-01A	1091	1235	Dead	75	white	Not Reported	Stage_IIB	1235	1	1.02336143346566	TRUE	0.0368452823857472	0.22729803491751	0.10913652328829	0.0384901974708855	0.0136674287958311	0.0746131726009317	0.0804723106649253	0.0101148871139061	0.037770200126422	0.0270298093940904	0.0233191134232634	0.0579084214914718	0.0241468816647463	0.10759551702257	0.12542956503892	0.00616265460049057
TCGA-38-6178-01A-11R-1755-07	female	24643339	1	TCGA-38-6178-01A-11R-1755-07	TCGA-38-6178	TCGA-38-6178-01A	448	NA	Alive	70	white	Not Reported	Stage_IIIA	448	0	0.6059275911264	TRUE	0	0.207743243277135	0.101292525799068	0.036286868662976	0.0879219062047873	0.0579035963835562	0.0922430813472048	0.0435878605158747	0.0125537600169678	0.0191017548846103	0.0378596373511372	0.0914700651171229	0.0049172974428043	0.0793378237062847	0.119112270676114	0.00866830861435609
TCGA-67-3770-01A-01R-0946-07	female	26245140	1	TCGA-67-3770-01A-01R-0946-07	TCGA-67-3770	TCGA-67-3770-01A	610	NA	Alive	70	white	Not Reported	Stage_IA	610	0	0.495285294325764	TRUE	0.150676482973198	0.293133389377061	0	0.0858762662864142	0	0	0.320818411366071	0.0420813420074956	0	0	0.00290100643798276	0	0	0	0.104513101551778	0
TCGA-93-7347-01A-11R-2187-07	female	57875149	1	TCGA-93-7347-01A-11R-2187-07	TCGA-93-7347	TCGA-93-7347-01A	683	NA	Alive	76	white	Not Reported	Stage_IA	683	0	1.24575094645206	TRUE	0.0175042870653777	0.21454796239176	0	0.103378673314004	0.105226947049133	0.0318899536995706	0.219391294823524	0.0414504580153772	0	0	0.0445471950415445	0.0328584977430843	0.00399562849459746	0.022153224537764	0.152595895865009	0.0104599819592543
TCGA-50-5936-01A-11R-1628-07	male	27097764	1	TCGA-50-5936-01A-11R-1628-07	TCGA-50-5936	TCGA-50-5936-01A	NA	257	Dead	58	white	Not Reported	Stage_IIIA	257	1	0.596064555805388	TRUE	0.0563097118169072	0.295361413115572	0.087286169832012	0	0.0183514533220134	0.0644400907457622	0.147786041783618	0	0.0487278794287957	0.00423882727622336	0.0201748724894134	0.0736894989361856	0.00124135747276572	0.0711867456209224	0.103519017565888	0.00768692059392034
TCGA-55-6984-01A-11R-1949-07	female	29937644	1	TCGA-55-6984-01A-11R-1949-07	TCGA-55-6984	TCGA-55-6984-01A	NA	760	Dead	71	white	Not Reported	Stage_IIB	760	1	0.553465513490803	TRUE	0.0292177845118794	0.253633664943531	0.18644422101879	0	0.0238697877418678	0.0252210255685619	0.0641256163511966	0.0112448992729404	0.0843839684170447	0	0.0165161599530579	0.0462794343245655	0.0375851891582352	0.108610848697559	0.097800892397242	0.0150665076435281
TCGA-69-8254-01A-11R-2287-07	male	91437231	1	TCGA-69-8254-01A-11R-2287-07	TCGA-69-8254	TCGA-69-8254-01A	409	NA	Alive	85	white	Not Reported	NA	409	0	1.87348125287652	TRUE	0.0583607173319812	0.188471131582715	0.162405037846285	0	0.101116701947796	0.0595357487037624	0.112833996847125	0.0417361611142339	0.000833388234397388	0	0.0192449997724711	0.0518988035468694	0	0.0854002267182941	0.0809379168238398	0.03722516953023
TCGA-55-6712-01A-11R-1858-07	male	29406686	1	TCGA-55-6712-01A-11R-1858-07	TCGA-55-6712	TCGA-55-6712-01A	24	171	Dead	71	white	Not Reported	Stage_IIA	171	1	0.600398952654883	TRUE	0.0370438552528023	0.108153943471732	0.123686204731709	0.048615135288372	0.169629717803541	0.0205135730310559	0.136637628423717	0.0635731618673854	0	0	0.0513120294980503	0.0320171268984752	0.0123235225104506	0.0477384845523031	0.138804482651702	0.00995113401870577
TCGA-38-4630-01A-01R-1206-07	female	91730622	1	TCGA-38-4630-01A-01R-1206-07	TCGA-38-4630	TCGA-38-4630-01A	NA	1073	Dead	75	white	Not Reported	Stage_IB	1073	1	2.34064065622895	TRUE	0.00278812228022718	0.276373999774767	0.141624422255058	0	0	0.0838578994136981	0.0903325558987422	0.00202101511212009	0.029916391208299	0.0171361412699923	0.0145301280333308	0.0703718412982444	0.0176350918440845	0.0775437219901648	0.173443887543502	0.00242478207776924
TCGA-4B-A93V-01A-11R-A39D-07	female	52538923	1	TCGA-4B-A93V-01A-11R-A39D-07	TCGA-4B-A93V	TCGA-4B-A93V-01A	254	300	Dead	52	black	Not Reported	Stage_IA	300	1	0.958952372224953	TRUE	0.0437928861829904	0.301116928686412	0	0.0877472789495057	0	0.0407720564838826	0.114983739160185	0	0.0902975843724438	0	0.0202359666234248	0.0264824676539156	0.0319709573863755	0.0537150258784729	0.150501134939061	0.0383839736833313
TCGA-86-8668-01A-11R-2403-07	female	28921504	1	TCGA-86-8668-01A-11R-2403-07	TCGA-86-8668	TCGA-86-8668-01A	423	NA	Alive	61	white	Not Reported	Stage_IA	423	0	0.667560047661352	TRUE	0	0.192592475119737	0.0565867520058095	0.0756581746898694	0.116132631848211	0.0345981755806314	0.115573452940813	0.068555216167621	0	0.0400719601031291	0.028499885329248	0.063313453048395	0	0.111118353607094	0.0816077258155462	0.0156917437438945
TCGA-MP-A4TI-01A-21R-A24X-07	male	41491257	1	TCGA-MP-A4TI-01A-21R-A24X-07	TCGA-MP-A4TI	TCGA-MP-A4TI-01A	NA	429	Dead	72	white	Not Reported	Stage_IIA	429	1	0.974663757853032	TRUE	0	0.174255445304948	0.0483768954966199	0.0954951380799552	0.151036666158166	0.0947985041271949	0.182434867479729	0.0627272641567325	0	0	0.0339875399387033	0.0813016249542206	0	0.00657244456979843	0.0660724062163524	0.0029412035175804
TCGA-44-2661-01A-01R-1107-07	female	53030788	1	TCGA-44-2661-01A-01R-1107-07	TCGA-44-2661	TCGA-44-2661-01A	1159	NA	Alive	69	white	Not Reported	Stage_IA	1159	0	1.12247756548695	TRUE	0.18205628366426	0.212961490447339	0	0.0828985413605835	0	0	0.247114236207671	0.0468321065180326	0	0	0.0482385833309294	0	0	0	0.179898758471184	0
TCGA-69-7978-01A-11R-2187-07	male	63809086	1	TCGA-69-7978-01A-11R-2187-07	TCGA-69-7978	TCGA-69-7978-01A	134	NA	Alive	59	white	Not Reported	Stage_IIB	134	0	1.47642783391653	TRUE	0	0.175856544977073	0.093294397178189	0.10646437073119	0.134921006885408	0.0363314104024549	0.157195370038098	0.0509073396394125	0.0384998173816375	0.0157221606033984	0.024146730315056	0.0552283967332121	0	0.0347294300501061	0.0509870836855504	0.0257159413792138
TCGA-05-4405-01A-21R-1858-07	female	30481855	1	TCGA-05-4405-01A-21R-1858-07	TCGA-05-4405	TCGA-05-4405-01A	610	NA	Alive	74	Not_report	Not Reported	Stage_IB	610	0	0.734706679578784	TRUE	0	0.254132668265166	0.0752890252372209	0.0541354086318416	0.074939662197164	0.0597067649891155	0.111423035327882	0.0456571017418759	0.0146583517250182	0.00393990534760513	0.0321833792387142	0.106279166166367	0	0.0893415926720974	0.0540684575496132	0.0242454809103201
TCGA-55-8505-01A-11R-2403-07	male	36435718	1	TCGA-55-8505-01A-11R-2403-07	TCGA-55-8505	TCGA-55-8505-01A	440	NA	Alive	62	white	Not Reported	Stage_IIIA	440	0	0.806269016368899	TRUE	0	0.305521550676259	0.0530855002233429	0.0240533134594981	0.0733453466681074	0.0588120521469437	0.172579446980872	0	0.0244506404279381	0.00703591781911175	0.0271071740468056	0.096977109512473	0	0.092474408736608	0.0413725250897318	0.0231850142123088
TCGA-49-4510-01A-01R-1206-07	female	83281464	1	TCGA-49-4510-01A-01R-1206-07	TCGA-49-4510	TCGA-49-4510-01A	NA	896	Dead	51	black	Not Reported	Stage_IIB	896	1	1.56481732231441	TRUE	0.140587846200287	0.242510335691467	0	0.019728481232147	0	0.0123233686945469	0.164731891003958	0	0.0213416016662946	0	0.0167276725346027	0	0.0750785324568704	0.010427249376888	0.296543021142939	0
TCGA-64-1678-01A-01R-0946-07	female	31782400	1	TCGA-64-1678-01A-01R-0946-07	TCGA-64-1678	TCGA-64-1678-01A	1189	NA	Alive	70	white	Not Reported	NA	1189	0	0.478262873317462	TRUE	0.1936237031047	0.120214291808598	0	0	0	0	0	0	0.0441701555455954	0	0	0	0	0	0.641991849541107	0
TCGA-MP-A4TK-01A-11R-A24X-07	female	46625891	1	TCGA-MP-A4TK-01A-11R-A24X-07	TCGA-MP-A4TK	TCGA-MP-A4TK-01A	NA	582	Dead	56	Not_report	Not Reported	Stage_IIB	582	1	1.04550900918382	TRUE	0.00549025028730799	0.296024517962367	0.0107593417001917	0.0326956000646384	0.103350235389873	0.0706331656098081	0.156597552456344	0.0454798021574095	0	0	0.0120502731574048	0.106518300466259	0.00688040792028769	0.048672633595693	0.0676708971658497	0.0371770220665662
TCGA-62-A46V-01A-11R-A24H-07	female	42599033	1	TCGA-62-A46V-01A-11R-A24H-07	TCGA-62-A46V	TCGA-62-A46V-01A	2199	NA	Alive	78	white	Not Reported	Stage_IB	2199	0	1.03323637756219	TRUE	0	0.266875375714657	0.104462686092087	0.0365401579561817	0.0260112237308677	0.0494154712016821	0.075434052473744	0.0384560026075674	0.0408501556047634	0.0173020961989826	0.0391826202132119	0.0837420812975693	0.0196475333897069	0.099979140700823	0.0931759513940041	0.00892545142415151
TCGA-49-AAR2-01A-11R-A39D-07	male	45557913	1	TCGA-49-AAR2-01A-11R-A39D-07	TCGA-49-AAR2	TCGA-49-AAR2-01A	2224	NA	Alive	64	black	Not Reported	Stage_IB	2224	0	0.777808749093442	TRUE	0	0.260637819495274	0	0.0603642504864814	0.116630838315837	0.0511177055340892	0.145200480309703	0.0105306262426592	0.0157572671502849	0	0.0125530801322809	0.0112743285761421	0.067066580311882	0.0965794083930714	0.0943529740369242	0.0579346410153709
TCGA-78-7167-01A-11R-2066-07	male	76702684	1	TCGA-78-7167-01A-11R-2066-07	TCGA-78-7167	TCGA-78-7167-01A	NA	2681	Dead	77	white	Not Reported	Stage_IV	2681	1	1.64782111739377	TRUE	0.0223370475850725	0.34128243795895	0.00145334030680929	0.0384809334114014	0	0.108464344240692	0.177369026069904	0	0.0224489111243014	0.00682134478796775	0.0313663033288778	0.0567814735413275	0	0.0799208880900263	0.108446349088472	0.00482760046619753
TCGA-55-8616-01A-11R-2403-07	female	40210323	1	TCGA-55-8616-01A-11R-2403-07	TCGA-55-8616	TCGA-55-8616-01A	48	NA	Alive	58	white	Not Reported	Stage_IB	48	0	0.9103719323312	TRUE	0.0316439920193022	0.282240418610953	0.0279132895407493	0.0450144900665532	0	0.0832801935837771	0.114836591373222	0.00804708799787987	0.032265172404898	0	0.0376801382516852	0.0531886732363219	0.013574616098947	0.110056104131617	0.157707057251608	0.00255217543248606
TCGA-78-7155-01A-11R-2039-07	male	34533346	1	TCGA-78-7155-01A-11R-2039-07	TCGA-78-7155	TCGA-78-7155-01A	NA	1171	Dead	68	white	Not Reported	Stage_IB	1171	1	0.764805513392447	TRUE	0	0.197430659124477	0.168014390727605	0.000898819806787521	0.0726756501649946	0.0912754587051256	0.0919635148454696	0.012229506477975	0	0.0561417802247847	0.0246872323323683	0.083187165242314	0	0.136763501914184	0.0559059426334218	0.00882637780049238
TCGA-55-7570-01A-11R-2039-07	male	46942620	1	TCGA-55-7570-01A-11R-2039-07	TCGA-55-7570	TCGA-55-7570-01A	824	NA	Alive	60	black	Not Reported	Stage_IA	824	0	1.13516323161534	TRUE	0	0.262620821372093	0.20412997240022	0	0.0360207659568093	0.044263313305813	0.132220326789605	0	0.0307583478467693	0.0295811274592045	0.0247319053198114	0.0691232454382347	0	0.0967154920402218	0.0480141045118572	0.0218205775593613
TCGA-78-7146-01A-11R-2039-07	female	47572140	1	TCGA-78-7146-01A-11R-2039-07	TCGA-78-7146	TCGA-78-7146-01A	NA	173	Dead	71	white	Not Reported	Stage_IIIA	173	1	1.02511708493919	TRUE	0	0.270816939290603	0.192816235523098	0.0165411853966995	0	0.0319766810268943	0.0970336991052393	0.00467084484866827	0.0810775389581736	0.0334238210878555	0.0259593955385926	0.0674701873116616	0	0.0943677563365187	0.0829135166965289	0.000932198879466765
TCGA-97-7937-01A-11R-2170-07	male	53125800	1	TCGA-97-7937-01A-11R-2170-07	TCGA-97-7937	TCGA-97-7937-01A	564	NA	Alive	65	white	Not Reported	Stage_IB	564	0	1.20797253688812	TRUE	0	0.279946864217823	0.0886561050548838	0.0400243684664367	0.0550275198557841	0.0691169501507135	0.112307296953942	0.0346337666082834	0.00439881672276708	0	0.0291142507778556	0.0663875836486618	0.0046177467395255	0.134273663822005	0.0768096649962489	0.00468540198506905
TCGA-55-7576-01A-11R-2066-07	male	84303819	1	TCGA-55-7576-01A-11R-2066-07	TCGA-55-7576	TCGA-55-7576-01A	670	NA	Alive	54	black	Not Reported	Stage_IB	670	0	1.95548758318536	TRUE	0.0190300092332428	0.23317153276889	0.208064764898086	0.0245474380863818	0	0.0317767108044136	0.117112281119848	0.0225447191553283	0.0195501468979257	0.0203963738698121	0.0219752243268454	0.0578887584147925	0	0.0895220759725548	0.13441996445188	0
TCGA-49-4501-01A-01R-1206-07	female	84752869	1	TCGA-49-4501-01A-01R-1206-07	TCGA-49-4501	TCGA-49-4501-01A	NA	1421	Dead	67	white	Not Reported	Stage_IB	1421	1	1.86399065753304	TRUE	0.138471615139863	0.147786340293492	0.0390981857402451	0.165611419305209	0	0	0.188651993999804	0.0358718071548493	0	0	0.0409514246479115	0.0179933582188016	0.042968713291835	0.0208618293187062	0.161733312889283	0
TCGA-86-7954-01A-11R-2187-07	female	74361785	1	TCGA-86-7954-01A-11R-2187-07	TCGA-86-7954	TCGA-86-7954-01A	605	NA	Alive	68	white	Not Reported	Stage_IB	605	0	1.85317241290997	TRUE	0	0.124468632551244	0.194753551998058	0.0361692031184543	0.173783849481569	0.0112769690996436	0.154510546589587	0.0482412557017186	0.0113034156380766	0.0362378348132047	0.0190347820803811	0.0494411070221716	0	0.0563836901399286	0.0835872906324776	0.000807871133485488
TCGA-44-2655-01A-01R-0946-07	female	86382334	1	TCGA-44-2655-01A-01R-0946-07	TCGA-44-2655	TCGA-44-2655-01A	1324	NA	Alive	65	white	Not Reported	Stage_IA	1324	0	1.84534492693386	TRUE	0.104377816526974	0.229548317222572	0.181578095520293	0	0.0109697943616079	0.0151940356158078	0.155926023840078	0.0453344223699314	0.0110771860244445	0	0.0168181617681109	0.0359491323467898	0	0.0549629244569334	0.134556750426941	0.00370733951951759
TCGA-49-4505-01A-01R-1206-07	female	84865406	1	TCGA-49-4505-01A-01R-1206-07	TCGA-49-4505	TCGA-49-4505-01A	NA	428	Dead	61	white	Not Reported	Stage_IIB	428	1	1.74896161800862	TRUE	0.115539464089259	0.116636634734035	0	0.156498651632431	0.0618087654177638	0	0.162279309488018	0.0620798123792823	0	0	0.117333907335922	0	0.0404627092913867	0.00945575386714723	0.157904991764754	0
TCGA-55-7284-01B-11R-2241-07	male	67381455	1	TCGA-55-7284-01B-11R-2241-07	TCGA-55-7284	TCGA-55-7284-01B	121	243	Dead	74	white	Not Reported	Stage_IIB	243	1	1.51661302749593	TRUE	0.107048898859409	0.174513271319272	0.139962201407681	0	0.111334193596722	0.0379045663850972	0.132039732097355	0.0312671229553075	0.0334323501005426	0	0.0146159248431619	0.0854883643298147	0.017498346325071	0.0473725591307403	0.0635055165244835	0.00401695212534253
TCGA-91-6836-01A-21R-1858-07	female	43955797	1	TCGA-91-6836-01A-21R-1858-07	TCGA-91-6836	TCGA-91-6836-01A	417	NA	Alive	52	white	Not Reported	Stage_IB	417	0	0.969182790160243	TRUE	0	0.1559565797891	0.397066188293792	0.0106011427435296	0	0	0.0190806042763473	0	0.131591201943592	0.0578787684278416	0.0217667037045975	0.0269951415701486	0	0.0616958440901985	0.117367825160852	0
TCGA-44-6146-01A-11R-1755-07	male	49917705	1	TCGA-44-6146-01A-11R-1755-07	TCGA-44-6146	TCGA-44-6146-01A	728	NA	Alive	64	white	Not Reported	Stage_IIB	728	0	0.924041787191187	TRUE	0.0125011459498328	0.208560370106325	0.129867616161963	0	0.104553306443035	0.0893116939019775	0.0735840915109094	0.0345415119152192	0.0252240837913278	0.00439468098255062	0.0134532795903109	0.0703519664141498	0.0315134226083951	0.127921502246271	0.0580061638498615	0.0162151645278723
TCGA-50-6597-01A-11R-1858-07	female	27187692	1	TCGA-50-6597-01A-11R-1858-07	TCGA-50-6597	TCGA-50-6597-01A	1015	1268	Dead	79	white	Not Reported	Stage_IB	1268	1	0.45264823999434	TRUE	0.00910220020424357	0.19552512281212	0	0.20979435078482	0.0364687589220547	0	0.116842836712222	0.0626491411704473	0.0255648704223619	0	0.00932660230345286	0	0.0637612574742975	0.0735174322996262	0.172171268957902	0.0252761579364518
