# Supplementary material for: The important role and core marker gene of tumor-infiltrating plasma cells in the microenvironment of lung adenocarcinoma
Source: Genes Dis. 2024 Mar 22;12(2):101274. doi: 10.1016/j.gendis.2024.101274 (PMC11605347; doi:10.1016/j.gendis.2024.101274)
Supplement: Multimedia component 7 [file mmc7.csv]

	coef	se	z	p	HR	HRse	HRz	HRp	HRCILL	HRCIUL
Plasma_cells	-0.301	0.149	-2.02	0.043	0.74	0.11	-2.357	0.018	0.552	0.991
MAST	-0.187	0.149	-1.257	0.209	0.829	0.124	-1.382	0.167	0.619	1.111
DC	-0.122	0.149	-0.821	0.412	0.885	0.132	-0.873	0.383	0.661	1.185
B	-0.121	0.149	-0.812	0.417	0.886	0.132	-0.863	0.388	0.662	1.187
Treg	-0.106	0.149	-0.711	0.477	0.9	0.134	-0.75	0.453	0.672	1.204
NK	-0.086	0.149	-0.576	0.565	0.918	0.137	-0.601	0.548	0.685	1.229
CD8_T	-0.054	0.149	-0.361	0.718	0.948	0.141	-0.371	0.71	0.708	1.268
CD4_T	-0.048	0.149	-0.32	0.749	0.953	0.142	-0.328	0.743	0.712	1.276
Epithelial	0.046	0.149	0.313	0.755	1.048	0.156	0.305	0.76	0.783	1.401
Macrophage	0.066	0.149	0.446	0.655	1.069	0.159	0.432	0.666	0.798	1.431
Endothelial	0.066	0.149	0.441	0.659	1.068	0.159	0.427	0.67	0.798	1.429
pDCs	0.113	0.149	0.763	0.446	1.12	0.167	0.721	0.471	0.837	1.499
Ex_CD8T	0.3	0.149	2.01	0.044	1.35	0.202	1.736	0.083	1.007	1.809
Ex_CD4T	0.301	0.15	2.009	0.045	1.351	0.203	1.735	0.083	1.007	1.813
Fibroblast	0.345	0.15	2.304	0.021	1.411	0.211	1.949	0.051	1.053	1.892
Monocyte	0.519	0.152	3.418	0.001	1.68	0.255	2.666	0.008	1.248	2.263
